# Supplementary material for: The Role of lncRNAs TAPIR-1 and -2 as Diagnostic Markers and Potential Therapeutic Targets in Prostate Cancer
Source: Cancers (Basel). 2020 Apr 30;12(5):1122. doi: 10.3390/cancers12051122 (PMC7280983; doi:10.3390/cancers12051122)
Supplement: Supplementary file 1 [file cancers-12-01122-s001.zip]

Archive with 4 entries (3 files):
- SUPP/
- SUPP/cancers-740908-supp-final.pdf
- SUPP/Excel file S1.xlsx
- SUPP/Excel file S2.xlsx
