# Supplementary material for: The Role of lncRNAs TAPIR-1 and -2 as Diagnostic Markers and Potential Therapeutic Targets in Prostate Cancer
Source: Cancers (Basel). 2020 Apr 30;12(5):1122. doi: 10.3390/cancers12051122 (PMC7280983; doi:10.3390/cancers12051122)
Supplement: Supplementary file 1 [file cancers-12-01122-s001.zip › SUPP/Excel file S1.xlsx]

## Sheet: Tabelle2
Row	Col	ControlType	ProbeName	SystematicName	logFC	AveExpr	t	P.Value	adj.P.Val	B	geneID_BLAT	geneName_BLAT	biotype_or_class_code_BLAT	GeneSymbol_Agilent	GeneName_Agilent	Accessions_Agilent	Description_Agilent
239	138	0	A_23_P137173	NM_021992	-4.08625	4.91192	-13.2843	7.31e-10	1.83e-06	12.8782	ENSG00000158164.6	TMSB15A	protein_coding	TMSB15A	thymosin beta 15a	ref|NM_021992|ens|ENST00000289373|gb|D82345|gb|AF086495	Homo sapiens thymosin beta 15a (TMSB15A), mRNA [NM_021992]
72	9	0	A_23_P10385	NM_016448	-3.87523	4.14059	-11.923	3.38e-09	2.85e-06	11.4464	ENSG00000143476.17	DTL	protein_coding	DTL	denticleless E3 ubiquitin protein ligase homolog (Drosophila)	ref|NM_016448|ref|NM_001286230|ref|NM_001286229|ens|ENST00000475419	Homo sapiens denticleless E3 ubiquitin protein ligase homolog (Drosophila) (DTL), transcript variant 1, mRNA [NM_016448]
352	43	0	A_23_P126212	NM_022111	-3.75354	4.61626	-10.0189	3.71e-08	1.09e-05	9.14848	ENSG00000092853.13	CLSPN	protein_coding	CLSPN	claspin	ref|NM_022111|ref|NM_001190481|ens|ENST00000318121|ens|ENST00000373220	Homo sapiens claspin (CLSPN), transcript variant 1, mRNA [NM_022111]
179	78	0	A_23_P410625	NM_153695	-3.69178	6.47021	-16.0067	4.93e-11	4.95e-07	15.3141	ENSG00000165244.6	ZNF367	protein_coding	ZNF367	zinc finger protein 367	ref|NM_153695|ens|ENST00000375256|gb|BC126141|gb|AY554165	Homo sapiens zinc finger protein 367 (ZNF367), mRNA [NM_153695]
318	65	0	A_23_P250385	NM_005322	-3.46848	9.04623	-10.722	1.47e-08	5.91e-06	10.0409	ENSG00000184357.4	HIST1H1B	protein_coding	HIST1H1B	histone cluster 1, H1b	ref|NM_005322|ens|ENST00000331442|gb|EU446959|gb|BC101581	Homo sapiens histone cluster 1, H1b (HIST1H1B), mRNA [NM_005322]
116	72	0	A_23_P356684	NM_018685	-3.30309	4.85395	-10.4456	2.11e-08	7.54e-06	9.69659	ENSG00000011426.10	ANLN	protein_coding	ANLN	anillin, actin binding protein	ref|NM_018685|ref|NM_001284301|ref|NM_001284302|ens|ENST00000491782	Homo sapiens anillin, actin binding protein (ANLN), transcript variant 1, mRNA [NM_018685]
144	96	0	A_24_P225616	NM_001034	-3.13438	6.98644	-12.2125	2.41e-09	2.68e-06	11.7645	ENSG00000171848.14	RRM2	protein_coding	RRM2	ribonucleotide reductase M2	ref|NM_001034|ref|NM_001165931|ens|ENST00000360566|ens|ENST00000304567	Homo sapiens ribonucleotide reductase M2 (RRM2), transcript variant 2, mRNA [NM_001034]
84	31	0	A_23_P99292	NM_006479	-3.0259	6.12179	-10.5539	1.83e-08	6.79e-06	9.83251	ENSG00000111247.14	RAD51AP1	protein_coding	RAD51AP1	RAD51 associated protein 1	ref|NM_006479|ref|NM_001130862|ens|ENST00000535558|ens|ENST00000442992	Homo sapiens RAD51 associated protein 1 (RAD51AP1), transcript variant 2, mRNA [NM_006479]
179	62	0	A_33_P3270657	NM_198947	-3.00031	4.45644	-11.8941	3.49e-09	2.85e-06	11.4142	ENSG00000189057.10	FAM111B	protein_coding	FAM111B	family with sequence similarity 111, member B	ref|NM_198947|ref|NM_001142703|ref|NM_001142704|ens|ENST00000343597	Homo sapiens family with sequence similarity 111, member B (FAM111B), transcript variant 1, mRNA [NM_198947]
205	91	0	A_23_P155765	NM_002129	-2.89457	6.61264	-9.6723	5.95e-08	1.49e-05	8.68814	ENSG00000164104.11	HMGB2	protein_coding	HMGB2	high mobility group box 2	ref|NM_002129|ref|NM_001130688|ref|NM_001130689|ens|ENST00000511316	Homo sapiens high mobility group box 2 (HMGB2), transcript variant 1, mRNA [NM_002129]
14	79	0	A_23_P207400	NM_007300	-2.80241	2.83576	-12.748	1.31e-09	2.19e-06	12.3331	ENSG00000012048.20	BRCA1	protein_coding	BRCA1	breast cancer 1, early onset	ref|NM_007300|ref|NM_007294|ref|NM_007297|ref|NM_007299	Homo sapiens breast cancer 1, early onset (BRCA1), transcript variant 2, mRNA [NM_007300]
109	102	0	A_33_P3326210	NM_001017420	-2.78609	5.82187	-11.7811	3.99e-09	2.85e-06	11.2877	ENSG00000171320.14	ESCO2	protein_coding	ESCO2	establishment of sister chromatid cohesion N-acetyltransferase 2	ref|NM_001017420|ens|ENST00000397418|ens|ENST00000522378|ens|ENST00000305188	Homo sapiens establishment of sister chromatid cohesion N-acetyltransferase 2 (ESCO2), mRNA [NM_001017420]
72	84	0	A_23_P155969	NM_014264	-2.78233	2.94754	-8.29711	4.43e-07	6.35e-05	6.71673	ENSG00000142731.10	PLK4	protein_coding	PLK4	polo-like kinase 4	ref|NM_014264|ref|NM_001190799|ref|NM_001190801|ens|ENST00000510192	Homo sapiens polo-like kinase 4 (PLK4), transcript variant 1, mRNA [NM_014264]
71	55	0	A_24_P886040	NM_152624	-2.73063	4.40671	-5.43487	6.22e-05	0.00286028	1.78528	ENSG00000172795.15	DCP2	protein_coding	DCP2	decapping mRNA 2	ref|NM_152624|ref|NM_001242377|ref|NR_038352|ens|ENST00000389063	Homo sapiens decapping mRNA 2 (DCP2), transcript variant 1, mRNA [NM_152624]
39	163	0	A_23_P100344	NM_014321	-2.71916	6.29134	-12.4294	1.88e-09	2.36e-06	11.9978	ENSG00000091651.8	ORC6	protein_coding	ORC6	origin recognition complex, subunit 6	ref|NM_014321|ref|NR_037620|ens|ENST00000575571|ens|ENST00000567000	Homo sapiens origin recognition complex, subunit 6 (ORC6), transcript variant 1, mRNA [NM_014321]
16	58	0	A_32_P96719	NM_024745	-2.7016	3.79778	-6.13817	1.67e-05	0.00104381	3.10427	ENSG00000171241.8	SHCBP1	protein_coding	SHCBP1	SHC SH2-domain binding protein 1	ref|NM_024745|ens|ENST00000303383|gb|AK055931|gb|BC000960	Homo sapiens SHC SH2-domain binding protein 1 (SHCBP1), mRNA [NM_024745]
288	22	0	A_23_P259586	NM_003318	-2.68608	4.4415	-8.10248	6e-07	7.97e-05	6.41791	ENSG00000112742.9	TTK	protein_coding	TTK	TTK protein kinase	ref|NM_003318|ref|NM_001166691|ens|ENST00000504590|ens|ENST00000369798	Homo sapiens TTK protein kinase (TTK), transcript variant 1, mRNA [NM_003318]
34	131	0	A_23_P93258	NM_003537	-2.68377	11.7018	-14.5077	2.06e-10	1.03e-06	14.0371	ENSG00000274267.1	HIST1H3B	protein_coding	HIST1H3B	histone cluster 1, H3b	ref|NM_003537|ens|ENST00000621411|gb|BC099630|gb|BC096132	Homo sapiens histone cluster 1, H3b (HIST1H3B), mRNA [NM_003537]
139	51	0	A_23_P129075	NM_024908	-2.66416	4.41018	-6.44068	9.65e-06	0.00067187	3.65053	ENSG00000092470.11	WDR76	protein_coding	WDR76	WD repeat domain 76	ref|NM_024908|ref|NM_001167941|ens|ENST00000478130|ens|ENST00000263795	Homo sapiens WD repeat domain 76 (WDR76), transcript variant 1, mRNA [NM_024908]
257	27	0	A_23_P254733	NM_024629	-2.66259	6.15613	-9.83903	4.73e-08	1.22e-05	8.91135	ENSG00000151725.11	CENPU	protein_coding	CENPU	centromere protein U	ref|NM_024629|ref|NR_104593|ens|ENST00000502461|ens|ENST00000510146	Homo sapiens centromere protein U (CENPU), transcript variant 1, mRNA [NM_024629]
285	84	0	A_33_P3360216	NM_003509	-2.65973	9.40373	-10.8615	1.23e-08	5.62e-06	10.2116	ENSG00000196747.4	HIST1H2AI	protein_coding	HIST1H2AI	histone cluster 1, H2ai	ref|NM_003509|ens|ENST00000358739|gb|CK000930	Homo sapiens histone cluster 1, H2ai (HIST1H2AI), mRNA [NM_003509]
294	46	0	A_33_P3867534	NM_182751	-2.62794	4.03648	-7.40457	1.84e-06	0.000181042	5.30347	ENSG00000065328.16	MCM10	protein_coding	MCM10	minichromosome maintenance complex component 10	ref|NM_182751|ref|NM_018518|ens|ENST00000378694|ens|ENST00000378714	Homo sapiens minichromosome maintenance complex component 10 (MCM10), transcript variant 1, mRNA [NM_182751]
194	25	0	A_23_P200310	NM_017779	-2.62513	5.70279	-8.62779	2.68e-07	4.56e-05	7.21283	ENSG00000024526.16	DEPDC1	protein_coding	DEPDC1	DEP domain containing 1	ref|NM_017779|ref|NM_001114120|ens|ENST00000489862|ens|ENST00000488146	Homo sapiens DEP domain containing 1 (DEPDC1), transcript variant 2, mRNA [NM_017779]
9	110	0	A_23_P118246	NM_016095	-2.57089	6.35744	-13.0733	9.18e-10	1.84e-06	12.6665	ENSG00000131153.8	GINS2	protein_coding	GINS2	GINS complex subunit 2 (Psf2 homolog)	ref|NM_016095|gb|AK091519|gb|AK001275|gb|BC022839	Homo sapiens GINS complex subunit 2 (Psf2 homolog) (GINS2), mRNA [NM_016095]
324	4	0	A_23_P152136	NM_022770	-2.52967	5.08978	-7.76024	1.03e-06	0.000117514	5.87989	ENSG00000181938.13	GINS3	protein_coding	GINS3	GINS complex subunit 3 (Psf3 homolog)	ref|NM_022770|ref|NM_001126129|ref|NM_001126130|ens|ENST00000328514	Homo sapiens GINS complex subunit 3 (Psf3 homolog) (GINS3), transcript variant 2, mRNA [NM_022770]
236	17	0	A_23_P31085	NM_015439	-2.52665	7.28744	-13.405	6.42e-10	1.83e-06	12.9975	ENSG00000024862.17	CCDC28A	protein_coding	CCDC28A	coiled-coil domain containing 28A	ref|NM_015439|ens|ENST00000611852|ens|ENST00000610978|ens|ENST00000332797	Homo sapiens coiled-coil domain containing 28A (CCDC28A), mRNA [NM_015439]
348	91	0	A_33_P3217238	NM_014109	-2.50418	4.97257	-6.64123	6.77e-06	0.000510054	4.00547	ENSG00000156802.12	ATAD2	protein_coding	ATAD2	ATPase family, AAA domain containing 2	ref|NM_014109|ens|ENST00000287394|ens|ENST00000517666|gb|BC010686	Homo sapiens ATPase family, AAA domain containing 2 (ATAD2), mRNA [NM_014109]
41	99	0	A_23_P80032	NM_005225	-2.49468	6.36825	-11.3358	6.83e-09	3.8e-06	10.7771	ENSG00000101412.12	E2F1	protein_coding	E2F1	E2F transcription factor 1	ref|NM_005225|ens|ENST00000343380|ens|ENST00000622594|gb|S49592	Homo sapiens E2F transcription factor 1 (E2F1), mRNA [NM_005225]
297	151	0	A_23_P45799	NM_004153	-2.49015	5.36723	-10.7966	1.34e-08	5.84e-06	10.1325	ENSG00000085840.12	ORC1	protein_coding	ORC1	origin recognition complex, subunit 1	ref|NM_004153|ref|NM_001190818|ref|NM_001190819|ens|ENST00000371566	Homo sapiens origin recognition complex, subunit 1 (ORC1), transcript variant 1, mRNA [NM_004153]
160	3	0	A_23_P386561	NM_001002926	-2.46671	3.70066	-5.36902	7.06e-05	0.00306398	1.65844	ENSG00000105849.5	TWISTNB	protein_coding	TWISTNB	TWIST neighbor	ref|NM_001002926|ens|ENST00000222567|gb|AK090846|gb|BM971436	Homo sapiens TWIST neighbor (TWISTNB), mRNA [NM_001002926]
208	37	0	A_23_P88630	NM_000057	-2.42905	3.86648	-7.03728	3.41e-06	0.000287391	4.68937	ENSG00000197299.10	BLM	protein_coding	BLM	Bloom syndrome, RecQ helicase-like	ref|NM_000057|ref|NM_001287248|ref|NM_001287246|ref|NM_001287247	Homo sapiens Bloom syndrome, RecQ helicase-like (BLM), transcript variant 1, mRNA [NM_000057]
224	64	0	A_23_P50108	NM_006101	-2.41926	6.14154	-5.69855	3.77e-05	0.00188783	2.28757	ENSG00000080986.12	NDC80	protein_coding	NDC80	NDC80 kinetochore complex component	ref|NM_006101|ens|ENST00000261597|gb|AK313184|gb|AB529174	Homo sapiens NDC80 kinetochore complex component (NDC80), mRNA [NM_006101]
351	8	0	A_23_P165937	NM_024918	-2.41158	6.08125	-10.2879	2.59e-08	8.11e-06	9.49644	ENSG00000149636.15	DSN1	protein_coding	DSN1	DSN1, MIS12 kinetochore complex component	ref|NM_024918|ref|NM_001145316|ref|NM_001145315|ref|NM_001145318	Homo sapiens DSN1, MIS12 kinetochore complex component (DSN1), transcript variant 3, mRNA [NM_024918]
263	51	0	A_23_P251421	NM_031942	-2.41126	3.16541	-6.5322	8.2e-06	0.000583139	3.81322	ENSG00000144354.13	CDCA7	protein_coding	CDCA7	cell division cycle associated 7	ref|NM_031942|ref|NM_145810|ens|ENST00000467411|ens|ENST00000347703	Homo sapiens cell division cycle associated 7 (CDCA7), transcript variant 1, mRNA [NM_031942]
201	23	0	A_23_P30799	NM_021018	-2.40297	10.7508	-12.5741	1.6e-09	2.29e-06	12.1512	ENSG00000277775.1	HIST1H3F	protein_coding	HIST1H3F	histone cluster 1, H3f	ref|NM_021018|ens|ENST00000618052|gb|CR542011|gb|AK314142	Homo sapiens histone cluster 1, H3f (HIST1H3F), mRNA [NM_021018]
120	7	0	A_23_P379614	NM_007280	-2.36304	4.11239	-5.47449	5.77e-05	0.00272611	1.86132	ENSG00000104147.8	OIP5	protein_coding	OIP5	Opa interacting protein 5	ref|NM_007280|ens|ENST00000220514|gb|BC015050|gb|AF025441	Homo sapiens Opa interacting protein 5 (OIP5), mRNA [NM_007280]
58	125	0	A_33_P3807062	NM_018410	-2.3456	3.11268	-4.99502	0.000146524	0.00562687	0.928248	ENSG00000123485.11	HJURP	protein_coding	HJURP	Holliday junction recognition protein	ref|NM_018410|ref|NM_001282962|ref|NM_001282963|ens|ENST00000433484	Homo sapiens Holliday junction recognition protein (HJURP), transcript variant 1, mRNA [NM_018410]
78	35	0	A_23_P23303	NM_003686	-2.33101	5.54912	-11.6449	4.7e-09	2.94e-06	11.1335	ENSG00000174371.16	EXO1	protein_coding	EXO1	exonuclease 1	ref|NM_003686|ref|NM_130398|ref|NM_006027|ens|ENST00000518741	Homo sapiens exonuclease 1 (EXO1), transcript variant 3, mRNA [NM_003686]
25	10	0	A_24_P217834	NM_003530	-2.29798	11.8366	-11.8821	3.54e-09	2.85e-06	11.4009	ENSG00000197409.7;ENSG00000282988.1	HIST1H3D	protein_coding	HIST1H3D	histone cluster 1, H3d	ref|NM_003530|ens|ENST00000356476|gb|AK316611|gb|AB590086	Homo sapiens histone cluster 1, H3d (HIST1H3D), mRNA [NM_003530]
25	163	0	A_24_P126628	NM_015257	-2.29285	4.79635	-5.40256	6.62e-05	0.00295456	1.72312	ENSG00000166881.9	NEMP1	protein_coding	TMEM194A	transmembrane protein 194A	ref|NM_015257|ref|NM_001130963|ens|ENST00000300128|ens|ENST00000379391	Homo sapiens transmembrane protein 194A (TMEM194A), transcript variant 2, mRNA [NM_015257]
251	102	0	A_32_P150891	NM_001042517	-2.2777	6.36577	-10.2222	2.83e-08	8.58e-06	9.41217	ENSG00000139734.17	DIAPH3	protein_coding	DIAPH3	diaphanous-related formin 3	ref|NM_001042517|ref|NM_001258369|ref|NM_001258367|ref|NM_001258366	Homo sapiens diaphanous-related formin 3 (DIAPH3), transcript variant 1, mRNA [NM_001042517]
49	3	0	A_24_P346855	NM_002417	-2.26154	6.15524	-9.64701	6.17e-08	1.51e-05	8.654	ENSG00000148773.13	MKI67	protein_coding	MKI67	marker of proliferation Ki-67	ref|NM_002417|ref|NM_001145966|ens|ENST00000617118|ens|ENST00000368654	Homo sapiens marker of proliferation Ki-67 (MKI67), transcript variant 1, mRNA [NM_002417]
170	164	0	A_23_P408955	NM_004091	-2.2434	3.99732	-5.39468	6.72e-05	0.00295456	1.70792	ENSG00000007968.6	E2F2	protein_coding	E2F2	E2F transcription factor 2	ref|NM_004091|ens|ENST00000361729|ref|XM_005245749|ref|XM_005245748	Homo sapiens E2F transcription factor 2 (E2F2), mRNA [NM_004091]
95	143	0	A_23_P94422	NM_014791	-2.24196	6.50869	-11.4245	6.13e-09	3.61e-06	10.8803	ENSG00000165304.7	MELK	protein_coding	MELK	maternal embryonic leucine zipper kinase	ref|NM_014791|ref|NM_001256689|ref|NM_001256685|ref|NM_001256687	Homo sapiens maternal embryonic leucine zipper kinase (MELK), transcript variant 1, mRNA [NM_014791]
46	7	0	A_32_P95729	NM_018193	-2.22542	7.11625	-11.2855	7.26e-09	3.83e-06	10.7182	ENSG00000140525.17	FANCI	protein_coding	FANCI	Fanconi anemia, complementation group I	ref|NM_018193|ref|NM_001113378|ens|ENST00000566615|ens|ENST00000447611	Homo sapiens Fanconi anemia, complementation group I (FANCI), transcript variant 2, mRNA [NM_018193]
129	100	0	A_23_P100127	NM_170589	-2.21902	3.7246	-7.80897	9.54e-07	0.000113938	5.95749	ENSG00000137812.19	KNL1	protein_coding	CASC5	cancer susceptibility candidate 5	ref|NM_170589|ref|NM_144508|ens|ENST00000527044|ens|ENST00000533001	Homo sapiens cancer susceptibility candidate 5 (CASC5), transcript variant 1, mRNA [NM_170589]
56	55	0	A_33_P3659876	NM_001281932	-2.1924	6.1543	-10.2883	2.59e-08	8.11e-06	9.49684	ENSG00000146918.19	NCAPG2	protein_coding	NCAPG2	non-SMC condensin II complex, subunit G2	ref|NM_001281932|ref|NM_017760|ref|NR_104054|ens|ENST00000467785	Homo sapiens non-SMC condensin II complex, subunit G2 (NCAPG2), transcript variant 2, mRNA [NM_001281932]
194	12	0	A_23_P7250	NM_001263	-2.18372	5.63574	-6.78311	5.28e-06	0.000410446	4.25306	ENSG00000163624.5	CDS1	protein_coding	CDS1	CDP-diacylglycerol synthase (phosphatidate cytidylyltransferase) 1	ref|NM_001263|ens|ENST00000295887|ref|XM_005262687|gb|AK314245	Homo sapiens CDP-diacylglycerol synthase (phosphatidate cytidylyltransferase) 1 (CDS1), mRNA [NM_001263]
173	102	0	A_23_P93282	NM_003535	-2.17197	8.09378	-11.1905	8.17e-09	4.09e-06	10.6063	ENSG00000197153.4	HIST1H3J	protein_coding	HIST1H3J	histone cluster 1, H3j	ref|NM_003535|ens|ENST00000359303|gb|AB463735|gb|BC111921	Homo sapiens histone cluster 1, H3j (HIST1H3J), mRNA [NM_003535]
45	96	0	A_23_P74115	NM_003579	-2.16736	5.08455	-8.79182	2.1e-07	3.69e-05	7.4536	ENSG00000085999.11	RAD54L	protein_coding	RAD54L	RAD54-like (S. cerevisiae)	ref|NM_003579|ref|NM_001142548|ens|ENST00000371975|ens|ENST00000442598	Homo sapiens RAD54-like (S. cerevisiae) (RAD54L), transcript variant 1, mRNA [NM_003579]
89	162	0	A_33_P3377060	NM_003144	-2.14565	6.25382	-7.96324	7.46e-07	9.59e-05	6.20097	ENSG00000124783.12	SSR1	protein_coding	SSR1	signal sequence receptor, alpha	ref|NM_003144|ref|NM_001292008|ref|NR_120448|ens|ENST00000244763	Homo sapiens signal sequence receptor, alpha (SSR1), transcript variant 1, mRNA [NM_003144]
68	68	0	A_33_P3284951	NM_006739	-2.14161	8.27757	-10.7255	1.47e-08	5.91e-06	10.0452	ENSG00000100297.15	MCM5	protein_coding	MCM5	minichromosome maintenance complex component 5	ref|NM_006739|ref|XM_006724242|gb|AK312533|gb|AB463121	Homo sapiens minichromosome maintenance complex component 5 (MCM5), mRNA [NM_006739]
16	112	0	A_24_P9321	NM_003533	-2.13941	8.3702	-8.92087	1.74e-07	3.22e-05	7.64059	ENSG00000275379.1	HIST1H3I	protein_coding	HIST1H3I	histone cluster 1, H3i	ref|NM_003533|ens|ENST00000616365|gb|BC069305|gb|BC066884	Homo sapiens histone cluster 1, H3i (HIST1H3I), mRNA [NM_003533]
361	36	0	A_33_P3404989	NM_003536	-2.1382	10.4155	-11.7416	4.18e-09	2.85e-06	11.2432	ENSG00000278828.1	HIST1H3H	protein_coding	HIST1H3H	histone cluster 1, H3h	ref|NM_003536|ens|ENST00000369163|gb|BC062305|gb|BC007518	Homo sapiens histone cluster 1, H3h (HIST1H3H), mRNA [NM_003536]
75	21	0	A_23_P70445	NM_003532	-2.12522	10.3137	-10.8708	1.22e-08	5.62e-06	10.223	ENSG00000274750.2	HIST1H3E	protein_coding	HIST1H3E	histone cluster 1, H3e	ref|NM_003532|ens|ENST00000614911|gb|CR542014|gb|AK313905	Homo sapiens histone cluster 1, H3e (HIST1H3E), mRNA [NM_003532]
354	30	0	A_23_P156310	NM_032637	-2.11262	7.92585	-8.55333	3e-07	4.58e-05	7.10239	ENSG00000145604.15	SKP2	protein_coding	SKP2	S-phase kinase-associated protein 2, E3 ubiquitin protein ligase	ref|NM_032637|ens|ENST00000274254|ens|ENST00000546211|ens|ENST00000509692	Homo sapiens S-phase kinase-associated protein 2, E3 ubiquitin protein ligase (SKP2), transcript variant 2, mRNA [NM_032637]
235	123	0	A_23_P204702	NM_003217	-2.10841	11.5631	-10.6154	1.69e-08	6.51e-06	9.90916	ENSG00000139644.12	TMBIM6	protein_coding	TMBIM6	transmembrane BAX inhibitor motif containing 6	ref|NM_003217|ref|NM_001098576|ens|ENST00000547013|ens|ENST00000552370	Homo sapiens transmembrane BAX inhibitor motif containing 6 (TMBIM6), transcript variant 1, mRNA [NM_003217]
26	22	0	A_33_P3411204	NM_001491	-2.08058	5.20865	-8.09802	6.04e-07	7.97e-05	6.411	ENSG00000111846.16	GCNT2	protein_coding	GCNT2	glucosaminyl (N-acetyl) transferase 2, I-branching enzyme (I blood group)	ref|NM_001491|ref|NM_145649|ref|NM_145655|ens|ENST00000495262	Homo sapiens glucosaminyl (N-acetyl) transferase 2, I-branching enzyme (I blood group) (GCNT2), transcript variant 2, mRNA [NM_001491]
183	79	0	A_33_P3216008	NM_145061	-2.0743	3.36107	-5.83334	2.93e-05	0.00157636	2.5408	ENSG00000165480.15	SKA3	protein_coding	SKA3	spindle and kinetochore associated complex subunit 3	ref|NM_145061|ref|NM_001166017|ens|ENST00000298260|ens|ENST00000314759	Homo sapiens spindle and kinetochore associated complex subunit 3 (SKA3), transcript variant 1, mRNA [NM_145061]
153	159	0	A_23_P88731	NM_002875	-2.0742	4.48077	-8.80829	2.05e-07	3.67e-05	7.47759	ENSG00000051180.16	RAD51	protein_coding	RAD51	RAD51 recombinase	ref|NM_002875|ref|NM_133487|ref|NM_001164270|ref|NM_001164269	Homo sapiens RAD51 recombinase (RAD51), transcript variant 1, mRNA [NM_002875]
21	59	0	A_23_P118815	NM_001012271	-2.06673	8.06938	-11.7264	4.26e-09	2.85e-06	11.226	ENSG00000089685.14	BIRC5	protein_coding	BIRC5	baculoviral IAP repeat containing 5	ref|NM_001012271|ref|NM_001168|ref|NM_001012270|ens|ENST00000301633	Homo sapiens baculoviral IAP repeat containing 5 (BIRC5), transcript variant 3, mRNA [NM_001012271]
97	67	0	A_23_P163099	NM_002692	-2.05349	4.85187	-6.62225	7e-06	0.000515731	3.97211	ENSG00000100479.12	POLE2	protein_coding	POLE2	polymerase (DNA directed), epsilon 2, accessory subunit	ref|NM_002692|ref|NM_001197331|ref|NM_001197330|ens|ENST00000556584	Homo sapiens polymerase (DNA directed), epsilon 2, accessory subunit (POLE2), transcript variant 1, mRNA [NM_002692]
79	51	0	A_33_P3237699	NM_022780	-2.052	7.57326	-9.95911	4.02e-08	1.12e-05	9.07011	ENSG00000153561.12	RMND5A	protein_coding	RMND5A	required for meiotic nuclear division 5 homolog A (S. cerevisiae)	ref|NM_022780|ens|ENST00000283632|gb|BC047668|gb|AK025448	Homo sapiens required for meiotic nuclear division 5 homolog A (S. cerevisiae) (RMND5A), mRNA [NM_022780]
170	132	0	A_23_P88484	NM_001025248	-2.05082	8.82862	-8.97078	1.61e-07	3.11e-05	7.71234	ENSG00000128951.13	DUT	protein_coding	DUT	deoxyuridine triphosphatase	ref|NM_001025248|ref|NM_001948|ref|NM_001025249|ens|ENST00000559852	Homo sapiens deoxyuridine triphosphatase (DUT), transcript variant 1, mRNA [NM_001025248]
365	15	0	A_23_P361419	NM_018369	-2.03597	4.11376	-5.15566	0.000106865	0.00432905	1.24386	ENSG00000035499.12	DEPDC1B	protein_coding	DEPDC1B	DEP domain containing 1B	ref|NM_018369|ref|NM_001145208|ens|ENST00000265036|gb|AF303178	Homo sapiens DEP domain containing 1B (DEPDC1B), transcript variant 1, mRNA [NM_018369]
302	126	0	A_23_P370989	NM_005914	-2.01478	7.67737	-10.41	2.21e-08	7.62e-06	9.65163	ENSG00000104738.16	MCM4	protein_coding	MCM4	minichromosome maintenance complex component 4	ref|NM_005914|ref|NM_182746|ens|ENST00000518382|ens|ENST00000521151	Homo sapiens minichromosome maintenance complex component 4 (MCM4), transcript variant 1, mRNA [NM_005914]
223	75	0	A_23_P359540	NM_003540	-1.98838	10.4378	-9.46303	7.97e-08	1.86e-05	8.40332	ENSG00000274618.1	HIST1H4F	protein_coding	HIST1H4F	histone cluster 1, H4f	ref|NM_003540|ens|ENST00000244537|gb|BC093765|gb|BC093763	Homo sapiens histone cluster 1, H4f (HIST1H4F), mRNA [NM_003540]
129	111	0	A_33_P3410836	NM_003539	-1.98717	10.4574	-10.3462	2.4e-08	8.01e-06	9.57078	ENSG00000277157.1	HIST1H4D	protein_coding	HIST1H4D	histone cluster 1, H4d	ref|NM_003539|ens|ENST00000614247|gb|AB528805|gb|BC156842	Homo sapiens histone cluster 1, H4d (HIST1H4D), mRNA [NM_003539]
93	11	0	A_23_P63789	NM_032997	-1.97925	7.08441	-9.912	4.29e-08	1.13e-05	9.00802	ENSG00000122952.16	ZWINT	protein_coding	ZWINT	ZW10 interacting kinetochore protein	ref|NM_032997|ref|NM_007057|ref|NM_001005413|ens|ENST00000489649	Homo sapiens ZW10 interacting kinetochore protein (ZWINT), transcript variant 2, mRNA [NM_032997]
341	158	0	A_33_P3344086	NM_021066	-1.95684	12.4408	-9.61163	6.48e-08	1.55e-05	8.60611	ENSG00000276368.1	HIST1H2AJ	protein_coding	HIST1H2AJ	histone cluster 1, H2aj	ref|NM_021066|ens|ENST00000333151|gb|BC066232|gb|BC066233	Homo sapiens histone cluster 1, H2aj (HIST1H2AJ), mRNA [NM_021066]
148	43	0	A_24_P286465	NM_033224	-1.95172	8.19212	-9.26649	1.05e-07	2.35e-05	8.13102	ENSG00000146676.8	PURB	protein_coding	PURB	purine-rich element binding protein B	ref|NM_033224|ens|ENST00000395699|gb|AK057669|gb|AK054977	Homo sapiens purine-rich element binding protein B (PURB), mRNA [NM_033224]
346	147	0	A_23_P42198	NM_003534	-1.94362	11.0774	-9.93263	4.17e-08	1.13e-05	9.03524	ENSG00000273983.1	HIST1H3G	protein_coding	HIST1H3G	histone cluster 1, H3g	ref|NM_003534|gb|AB591037|gb|EU446974|gb|BC079835	Homo sapiens histone cluster 1, H3g (HIST1H3G), mRNA [NM_003534]
40	87	0	A_23_P71727	NM_001827	-1.94196	3.65098	-4.72198	0.000252277	0.00857333	0.385571	ENSG00000123975.4	CKS2	protein_coding	CKS2	CDC28 protein kinase regulatory subunit 2	ref|NM_001827|ens|ENST00000314355|gb|X54942|gb|BC006458	Homo sapiens CDC28 protein kinase regulatory subunit 2 (CKS2), mRNA [NM_001827]
282	111	0	A_23_P163481	NM_001211	-1.94181	7.56417	-9.12652	1.29e-07	2.64e-05	7.9342	ENSG00000156970.12;ENSG00000259288.6	BUB1B;BUB1B-PAK6	protein_coding	BUB1B	BUB1 mitotic checkpoint serine/threonine kinase B	ref|NM_001211|ens|ENST00000412359|ens|ENST00000559435|ens|ENST00000287598	Homo sapiens BUB1 mitotic checkpoint serine/threonine kinase B (BUB1B), mRNA [NM_001211]
42	160	0	A_23_P66732	NM_031965	-1.91629	4.9678	-7.54957	1.45e-06	0.000150789	5.54062	ENSG00000177602.5	HASPIN	protein_coding	GSG2	germ cell associated 2 (haspin)	ref|NM_031965|ens|ENST00000325418|gb|BC016626|gb|AK315247	Homo sapiens germ cell associated 2 (haspin) (GSG2), mRNA [NM_031965]
107	21	0	A_23_P323751	NM_030919	-1.91563	4.71348	-4.86285	0.000190405	0.00688963	0.66649	ENSG00000101447.14	FAM83D	protein_coding	FAM83D	family with sequence similarity 83, member D	ref|NM_030919|ens|ENST00000217429|ens|ENST00000619304|gb|AK095660	Homo sapiens family with sequence similarity 83, member D (FAM83D), mRNA [NM_030919]
100	149	0	A_23_P29723	NM_001012410	-1.9146	4.18521	-5.7862	3.19e-05	0.0016592	2.45252	ENSG00000129810.14	SGO1	protein_coding	SGOL1	shugoshin-like 1 (S. pombe)	ref|NM_001012410|ref|NM_001199252|ref|NM_001199254|ref|NM_001199256	Homo sapiens shugoshin-like 1 (S. pombe) (SGOL1), transcript variant A2, mRNA [NM_001012410]
180	157	0	A_24_P287941	NM_013290	-1.91377	5.7089	-8.98195	1.59e-07	3.11e-05	7.72835	ENSG00000131470.14	PSMC3IP	protein_coding	PSMC3IP	PSMC3 interacting protein	ref|NM_013290|ref|NM_001256015|ref|NM_001256016|ref|NM_016556	Homo sapiens PSMC3 interacting protein (PSMC3IP), transcript variant 1, mRNA [NM_013290]
328	136	0	A_23_P216708	NM_018339	-1.9117	6.39925	-6.62785	6.93e-06	0.00051446	3.98196	ENSG00000135002.11	RFK	protein_coding	RFK	riboflavin kinase	ref|NM_018339|ens|ENST00000376736|gb|AF038172|gb|BC007069	Homo sapiens riboflavin kinase (RFK), mRNA [NM_018339]
87	146	0	A_24_P217848	NM_003510	-1.90961	12.5766	-9.20854	1.14e-07	2.44e-05	8.04982	ENSG00000275221.1	HIST1H2AK	protein_coding	HIST1H2AK	histone cluster 1, H2ak	ref|NM_003510|ens|ENST00000618958|gb|AK311941|gb|BC104198	Homo sapiens histone cluster 1, H2ak (HIST1H2AK), mRNA [NM_003510]
107	134	0	A_23_P80902	NM_020242	-1.90899	4.0675	-7.20798	2.56e-06	0.00022287	4.97717	ENSG00000163808.16	KIF15	protein_coding	KIF15	kinesin family member 15	ref|NM_020242|ens|ENST00000453693|ens|ENST00000326047|ens|ENST00000438321	Homo sapiens kinesin family member 15 (KIF15), mRNA [NM_020242]
336	58	0	A_24_P20873	NM_003495	-1.9038	10.9916	-9.23809	1.1e-07	2.39e-05	8.09128	ENSG00000276180.1	HIST1H4I	protein_coding	HIST1H4I	histone cluster 1, H4i	ref|NM_003495|ens|ENST00000615353|gb|AB590709|gb|HQ257982	Homo sapiens histone cluster 1, H4i (HIST1H4I), mRNA [NM_003495]
351	149	0	A_24_P38895	NM_002105	-1.89969	6.01886	-8.23508	4.88e-07	6.89e-05	6.62205	ENSG00000188486.3	H2AFX	protein_coding	H2AFX	H2A histone family, member X	ref|NM_002105|ens|ENST00000375167|ens|ENST00000530167|gb|X14850	Homo sapiens H2A histone family, member X (H2AFX), mRNA [NM_002105]
3	86	0	A_23_P12816	NM_018063	-1.89601	6.66655	-9.01946	1.5e-07	3.01e-05	7.78202	ENSG00000119969.14	HELLS	protein_coding	HELLS	helicase, lymphoid-specific	ref|NM_018063|ref|NM_001289067|ref|NM_001289071|ref|NM_001289068	Homo sapiens helicase, lymphoid-specific (HELLS), transcript variant 1, mRNA [NM_018063]
114	52	0	A_23_P52017	NM_018136	-1.89588	3.95222	-4.78936	0.000220449	0.00775284	0.52018	ENSG00000066279.17	ASPM	protein_coding	ASPM	asp (abnormal spindle) homolog, microcephaly associated (Drosophila)	ref|NM_018136|ref|NM_001206846|ens|ENST00000367408|ens|ENST00000367409	Homo sapiens asp (abnormal spindle) homolog, microcephaly associated (Drosophila) (ASPM), transcript variant 1, mRNA [NM_018136]
102	129	0	A_23_P345707	NM_152259	-1.87984	4.4373	-7.26677	2.32e-06	0.000209195	5.07534	ENSG00000140534.13	TICRR	protein_coding	TICRR	TOPBP1-interacting checkpoint and replication regulator	ref|NM_152259|ens|ENST00000268138|gb|GQ227787|gb|AK123612	Homo sapiens TOPBP1-interacting checkpoint and replication regulator (TICRR), mRNA [NM_152259]
320	77	0	A_23_P201445	NM_016076	-1.85351	7.29415	-8.84733	1.93e-07	3.53e-05	7.5343	ENSG00000121644.18	DESI2	protein_coding	DESI2	desumoylating isopeptidase 2	ref|NM_016076|ref|NM_001297746|ref|NR_123735|ref|NR_123736	Homo sapiens desumoylating isopeptidase 2 (DESI2), transcript variant 1, mRNA [NM_016076]
264	78	0	A_33_P3256293	A_33_P3256293	-1.85328	3.00423	-5.0744	0.000125316	0.00490642	1.08456	ENSG00000270655.1	AL031320.1	processed_pseudogene	-	-	-	-
16	95	0	A_24_P214231	NM_001048166	-1.85226	5.53446	-7.75195	1.05e-06	0.000117752	5.86666	ENSG00000123473.15	STIL	protein_coding	STIL	SCL/TAL1 interrupting locus	ref|NM_001048166|ref|NM_001282936|ref|NM_001282937|ref|NM_001282938	Homo sapiens SCL/TAL1 interrupting locus (STIL), transcript variant 1, mRNA [NM_001048166]
93	132	0	A_23_P46627	NM_015999	-1.83884	9.80086	-9.95815	4.03e-08	1.12e-05	9.06884	ENSG00000159346.12	ADIPOR1	protein_coding	ADIPOR1	adiponectin receptor 1	ref|NM_015999|ref|NM_001290557|ref|NM_001290629|ref|NM_001290553	Homo sapiens adiponectin receptor 1 (ADIPOR1), transcript variant 1, mRNA [NM_015999]
26	109	0	A_23_P202837	NM_053056	-1.8373	8.32336	-9.12462	1.29e-07	2.64e-05	7.93151	ENSG00000110092.3	CCND1	protein_coding	CCND1	cyclin D1	ref|NM_053056|ens|ENST00000227507|ref|XM_006718653|gb|M73554	Homo sapiens cyclin D1 (CCND1), mRNA [NM_053056]
25	1	0	A_23_P218827	NM_199420	-1.81766	6.3156	-9.31512	9.83e-08	2.24e-05	8.19883	ENSG00000051341.13	POLQ	protein_coding	POLQ	polymerase (DNA directed), theta	ref|NM_199420|ens|ENST00000264233|ens|ENST00000621776|ref|XM_006713480	Homo sapiens polymerase (DNA directed), theta (POLQ), mRNA [NM_199420]
288	67	0	A_32_P62997	NM_018492	-1.8166	6.27131	-6.63645	6.83e-06	0.00051052	3.99707	ENSG00000168078.9	PBK	protein_coding	PBK	PDZ binding kinase	ref|NM_018492|ref|NM_001278945|ens|ENST00000301905|ref|XM_006716368	Homo sapiens PDZ binding kinase (PBK), transcript variant 1, mRNA [NM_018492]
70	98	0	A_23_P136817	NM_014708	-1.8158	6.33091	-8.6015	2.79e-07	4.58e-05	7.17393	ENSG00000184445.11	KNTC1	protein_coding	KNTC1	kinetochore associated 1	ref|NM_014708|ens|ENST00000333479|ref|XM_006719706|gb|D79988	Homo sapiens kinetochore associated 1 (KNTC1), mRNA [NM_014708]
29	55	0	A_23_P25873	NM_007086	-1.78801	5.5636	-8.60509	2.77e-07	4.58e-05	7.17924	ENSG00000198554.11	WDHD1	protein_coding	WDHD1	WD repeat and HMG-box DNA binding protein 1	ref|NM_007086|ref|NM_001008396|ens|ENST00000567693|ens|ENST00000420358	Homo sapiens WD repeat and HMG-box DNA binding protein 1 (WDHD1), transcript variant 1, mRNA [NM_007086]
210	146	0	A_23_P65757	NM_004701	-1.77928	5.97892	-6.5933	7.36e-06	0.000532002	3.92116	ENSG00000157456.7	CCNB2	protein_coding	CCNB2	cyclin B2	ref|NM_004701|ens|ENST00000621385|ens|ENST00000288207|gb|AK001404	Homo sapiens cyclin B2 (CCNB2), mRNA [NM_004701]
215	90	0	A_23_P385861	NM_152562	-1.77338	5.2545	-7.80607	9.59e-07	0.000113938	5.95288	ENSG00000184661.13	CDCA2	protein_coding	CDCA2	cell division cycle associated 2	ref|NM_152562|ens|ENST00000521098|ens|ENST00000330560|ref|XM_006716294	Homo sapiens cell division cycle associated 2 (CDCA2), mRNA [NM_152562]
38	85	0	A_33_P3212615	NM_006287	-1.76895	6.76419	-6.46938	9.17e-06	0.00064283	3.70168	ENSG00000003436.15	TFPI	protein_coding	TFPI	tissue factor pathway inhibitor (lipoprotein-associated coagulation inhibitor)	ref|NM_006287|ens|ENST00000233156|ens|ENST00000392365|ref|XM_005246818	Homo sapiens tissue factor pathway inhibitor (lipoprotein-associated coagulation inhibitor) (TFPI), transcript variant 1, mRNA [NM_006287]
204	123	0	A_33_P3340468	ENST00000403304	-1.76664	5.06148	-8.55031	3.01e-07	4.58e-05	7.09789	ENSG00000102384.13	CENPI	protein_coding	CENPI	centromere protein I	ens|ENST00000403304|ens|ENST00000435570|tc|THC2630330|tc|THC2620023	centromere protein I [Source:HGNC Symbol;Acc:HGNC:3968] [ENST00000403304]
20	33	0	A_23_P162846	NM_005561	-1.76284	10.4668	-7.79381	9.78e-07	0.000113938	5.93339	ENSG00000185896.10	LAMP1	protein_coding	LAMP1	lysosomal-associated membrane protein 1	ref|NM_005561|ens|ENST00000472564|ens|ENST00000332556|gb|AK092398	Homo sapiens lysosomal-associated membrane protein 1 (LAMP1), mRNA [NM_005561]
365	98	0	A_24_P253780	NM_145663	-1.76035	4.90566	-4.95728	0.000157873	0.00593764	0.853686	ENSG00000161692.17	DBF4B	protein_coding	DBF4B	DBF4 zinc finger B	ref|NM_145663|ref|NM_025104|ref|NR_036623|ens|ENST00000393547	Homo sapiens DBF4 zinc finger B (DBF4B), transcript variant 1, mRNA [NM_145663]
203	136	0	A_23_P200199	NM_015913	-1.74783	8.58281	-7.80001	9.68e-07	0.000113938	5.94325	ENSG00000117862.11	TXNDC12	protein_coding	TXNDC12	thioredoxin domain containing 12 (endoplasmic reticulum)	ref|NM_015913|ens|ENST00000472624|ens|ENST00000469458|ens|ENST00000371626	Homo sapiens thioredoxin domain containing 12 (endoplasmic reticulum) (TXNDC12), transcript variant 1, mRNA [NM_015913]
334	2	0	A_33_P3230548	NM_014875	-1.74619	4.2726	-5.58636	4.66e-05	0.00224462	2.07497	ENSG00000118193.11	KIF14	protein_coding	KIF14	kinesin family member 14	ref|NM_014875|ens|ENST00000367350|ens|ENST00000614960|gb|D26361	Homo sapiens kinesin family member 14 (KIF14), mRNA [NM_014875]
187	69	0	A_33_P3349536	NM_001114121	-1.73572	5.93739	-6.60041	7.27e-06	0.000532002	3.93368	ENSG00000149554.12	CHEK1	protein_coding	CHEK1	checkpoint kinase 1	ref|NM_001114121|ens|ENST00000528276|ens|ENST00000498122|ref|XM_006718759	Homo sapiens checkpoint kinase 1 (CHEK1), transcript variant 2, mRNA [NM_001114121]
172	39	0	A_23_P98057	NM_001005368	-1.73488	8.86299	-8.70336	2.4e-07	4.14e-05	7.32419	ENSG00000169740.13	ZNF32	protein_coding	ZNF32	zinc finger protein 32	ref|NM_001005368|ref|NM_006973|ens|ENST00000395797|ens|ENST00000374433	Homo sapiens zinc finger protein 32 (ZNF32), transcript variant 2, mRNA [NM_001005368]
286	78	0	A_33_P3419880	ENST00000497634	-1.73454	2.30217	-5.44119	6.15e-05	0.00283886	1.79741	ENSG00000164946.19	FREM1	protein_coding	FREM1	FRAS1 related extracellular matrix 1	ens|ENST00000497634	FRAS1 related extracellular matrix 1 [Source:HGNC Symbol;Acc:HGNC:23399] [ENST00000497634]
379	16	0	A_33_P3805090	NM_020840	-1.72975	4.6135	-5.30162	8.04e-05	0.00344548	1.52808	ENSG00000052795.12	FNIP2	protein_coding	FNIP2	folliculin interacting protein 2	ref|NM_020840|gb|AB040883|gb|AK022968|gb|BC047069	Homo sapiens folliculin interacting protein 2 (FNIP2), mRNA [NM_020840]
11	150	0	A_23_P252740	NM_024094	-1.71814	5.25161	-6.4758	9.07e-06	0.000640007	3.7131	ENSG00000136982.5	DSCC1	protein_coding	DSCC1	DNA replication and sister chromatid cohesion 1	ref|NM_024094|ens|ENST00000313655|ref|XM_005251065|gb|BC001316	Homo sapiens DNA replication and sister chromatid cohesion 1 (DSCC1), mRNA [NM_024094]
29	41	0	A_33_P3214446	NM_181558	-1.7141	6.49164	-8.57625	2.9e-07	4.58e-05	7.13646	ENSG00000133119.12	RFC3	protein_coding	RFC3	replication factor C (activator 1) 3, 38kDa	ref|NM_181558|ens|ENST00000434425|gb|AK312544|gb|BT019668	Homo sapiens replication factor C (activator 1) 3, 38kDa (RFC3), transcript variant 2, mRNA [NM_181558]
93	96	0	A_33_P3303385	NM_014865	-1.71272	8.00534	-8.54932	3.02e-07	4.58e-05	7.09642	ENSG00000010292.12	NCAPD2	protein_coding	NCAPD2	non-SMC condensin I complex, subunit D2	ref|NM_014865|ens|ENST00000315579|gb|D63880|gb|AK125155	Homo sapiens non-SMC condensin I complex, subunit D2 (NCAPD2), mRNA [NM_014865]
117	62	0	A_24_P413884	NM_001809	-1.70861	2.17774	-4.70267	0.000262239	0.00882021	0.346926	ENSG00000115163.14	CENPA	protein_coding	CENPA	centromere protein A	ref|NM_001809|ref|NM_001042426|ens|ENST00000233505|ens|ENST00000475662	Homo sapiens centromere protein A (CENPA), transcript variant 1, mRNA [NM_001809]
298	21	0	A_21_P0014342	ENST00000414776	-1.70812	3.0033	-5.59687	4.57e-05	0.00221089	2.09495	ENSG00000225084.1	AL450226.1	antisense_RNA	-	-	-	-
6	58	0	A_23_P118834	NM_001067	-1.69796	6.19766	-8.45434	3.49e-07	5.14e-05	6.95442	ENSG00000131747.14	TOP2A	protein_coding	TOP2A	topoisomerase (DNA) II alpha 170kDa	ref|NM_001067|ens|ENST00000423485|ref|XM_005257632|gb|J04088	Homo sapiens topoisomerase (DNA) II alpha 170kDa (TOP2A), mRNA [NM_001067]
335	93	0	A_23_P130182	NM_004217	-1.69422	6.56762	-7.51028	1.55e-06	0.000158331	5.47665	ENSG00000178999.12	AURKB	protein_coding	AURKB	aurora kinase B	ref|NM_004217|ref|NM_001256834|ref|NM_001284526|ens|ENST00000580390	Homo sapiens aurora kinase B (AURKB), transcript variant 1, mRNA [NM_004217]
201	132	0	A_23_P104651	NM_080668	-1.68653	4.68215	-4.74984	0.00023858	0.00828162	0.441281	ENSG00000146670.9	CDCA5	protein_coding	CDCA5	cell division cycle associated 5	ref|NM_080668|ens|ENST00000275517|gb|AK093670|gb|AX748254	Homo sapiens cell division cycle associated 5 (CDCA5), mRNA [NM_080668]
269	142	0	A_24_P54131	NM_022836	-1.67956	5.8551	-6.2382	1.39e-05	0.00089827	3.28634	ENSG00000118655.4	DCLRE1B	protein_coding	DCLRE1B	DNA cross-link repair 1B	ref|NM_022836|ens|ENST00000369563|ens|ENST00000466480|ref|XM_005271130	Homo sapiens DNA cross-link repair 1B (DCLRE1B), mRNA [NM_022836]
334	41	0	A_24_P113144	NM_024857	-1.67359	4.81141	-6.90644	4.27e-06	0.000345015	4.46594	ENSG00000176208.8	ATAD5	protein_coding	ATAD5	ATPase family, AAA domain containing 5	ref|NM_024857|ens|ENST00000321990|gb|AB527112|gb|BC148343	Homo sapiens ATPase family, AAA domain containing 5 (ATAD5), mRNA [NM_024857]
23	73	0	A_33_P3351851	NM_003546	-1.67353	4.83097	-7.6718	1.19e-06	0.000129637	5.73822	ENSG00000275126.1	HIST1H4L	protein_coding	HIST1H4L	histone cluster 1, H4l	ref|NM_003546|ens|ENST00000618305|gb|AB451459|gb|HQ448396	Homo sapiens histone cluster 1, H4l (HIST1H4L), mRNA [NM_003546]
67	129	0	A_23_P84775	NM_002669	-1.66566	9.28271	-7.87599	8.57e-07	0.000106088	6.06366	ENSG00000171566.11	PLRG1	protein_coding	PLRG1	pleiotropic regulator 1	ref|NM_002669|ref|NM_001201564|ens|ENST00000302078|ens|ENST00000506627	Homo sapiens pleiotropic regulator 1 (PLRG1), transcript variant 1, mRNA [NM_002669]
191	131	0	A_33_P3255209	NM_002410	-1.65501	5.16444	-7.49282	1.59e-06	0.000160898	5.44816	ENSG00000152127.8	MGAT5	protein_coding	MGAT5	mannosyl (alpha-1,6-)-glycoprotein beta-1,6-N-acetyl-glucosaminyltransferase	ref|NM_002410|ens|ENST00000281923|ens|ENST00000409645|ref|XM_005263666	Homo sapiens mannosyl (alpha-1,6-)-glycoprotein beta-1,6-N-acetyl-glucosaminyltransferase (MGAT5), mRNA [NM_002410]
80	15	0	A_33_P3356701	NM_032799	-1.6528	10.0255	-8.43281	3.6e-07	5.23e-05	6.92206	ENSG00000160446.18	ZDHHC12	protein_coding	ZDHHC12	zinc finger, DHHC-type containing 12	ref|NM_032799|ens|ENST00000467312|ens|ENST00000372663|ref|XM_005252279	Homo sapiens zinc finger, DHHC-type containing 12 (ZDHHC12), mRNA [NM_032799]
38	39	0	A_23_P105535	NM_172240	-1.65205	5.69671	-7.96905	7.4e-07	9.59e-05	6.21007	ENSG00000139323.13	POC1B	protein_coding	POC1B	POC1 centriolar protein B	ref|NM_172240|ref|NM_001199777|ref|NR_037659|ref|NR_037660	Homo sapiens POC1 centriolar protein B (POC1B), transcript variant 1, mRNA [NM_172240]
146	150	0	A_33_P3346891	NM_001144755	-1.65076	3.31106	-5.37931	6.92e-05	0.00303001	1.6783	ENSG00000185697.16	MYBL1	protein_coding	-	-	-	-
214	53	0	A_24_P166407	NM_003544	-1.63734	10.0661	-8.10068	6.01e-07	7.97e-05	6.41512	ENSG00000278705.1	HIST1H4B	protein_coding	HIST1H4B	histone cluster 1, H4b	ref|NM_003544|ens|ENST00000377745|gb|BC069467|tc|THC2671170	Homo sapiens histone cluster 1, H4b (HIST1H4B), mRNA [NM_003544]
299	85	0	A_33_P3230254	NM_022346	-1.62929	4.22494	-5.80121	3.11e-05	0.00163868	2.48067	ENSG00000109805.9	NCAPG	protein_coding	NCAPG	non-SMC condensin I complex, subunit G	ref|NM_022346|ref|NR_073124|ens|ENST00000251496|ref|XM_006713972	Homo sapiens non-SMC condensin I complex, subunit G (NCAPG), transcript variant 1, mRNA [NM_022346]
280	23	0	A_23_P316487	NM_138635	-1.62779	7.29168	-8.57772	2.89e-07	4.58e-05	7.13864	ENSG00000105968.18	H2AFV	protein_coding	H2AFV	H2A histone family, member V	ref|NM_138635|ens|ENST00000222690|gb|AL049324|gb|AK023973	Homo sapiens H2A histone family, member V (H2AFV), transcript variant 2, mRNA [NM_138635]
237	72	0	A_33_P3357322	NM_001042550	-1.62416	4.74822	-5.2894	8.24e-05	0.00351087	1.50437	ENSG00000136824.18	SMC2	protein_coding	SMC2	structural maintenance of chromosomes 2	ref|NM_001042550|ref|NM_001265602|ref|NM_001042551|ref|NM_006444	Homo sapiens structural maintenance of chromosomes 2 (SMC2), transcript variant 1, mRNA [NM_001042550]
321	38	0	A_32_P103633	NM_004526	-1.62087	8.35675	-8.93293	1.71e-07	3.22e-05	7.65795	ENSG00000073111.13	MCM2	protein_coding	MCM2	minichromosome maintenance complex component 2	ref|NM_004526|ref|NR_073375|ens|ENST00000265056|gb|AK309335	Homo sapiens minichromosome maintenance complex component 2 (MCM2), transcript variant 1, mRNA [NM_004526]
305	57	0	A_23_P18196	NM_002916	-1.61487	7.79036	-7.36863	1.96e-06	0.00018835	5.24423	ENSG00000163918.10	RFC4	protein_coding	RFC4	replication factor C (activator 1) 4, 37kDa	ref|NM_002916|ref|NM_181573|ens|ENST00000296273|ens|ENST00000392481	Homo sapiens replication factor C (activator 1) 4, 37kDa (RFC4), transcript variant 1, mRNA [NM_002916]
85	101	0	A_23_P74349	NM_145697	-1.60029	5.87086	-7.80509	9.6e-07	0.000113938	5.95132	ENSG00000143228.12	NUF2	protein_coding	NUF2	NUF2, NDC80 kinetochore complex component	ref|NM_145697|ref|NM_031423|ens|ENST00000271452|ens|ENST00000367900	Homo sapiens NUF2, NDC80 kinetochore complex component (NUF2), transcript variant 1, mRNA [NM_145697]
144	55	0	A_23_P397341	NM_152341	-1.59479	7.36669	-6.87333	4.52e-06	0.000362344	4.409	ENSG00000162073.13	PAQR4	protein_coding	PAQR4	progestin and adipoQ receptor family member IV	ref|NM_152341|ref|NM_001284511|ref|NM_001284512|ref|NM_001284513	Homo sapiens progestin and adipoQ receptor family member IV (PAQR4), transcript variant 1, mRNA [NM_152341]
101	126	0	A_23_P50096	NM_001071	-1.59359	7.52712	-7.56235	1.42e-06	0.000149991	5.56138	ENSG00000176890.15	TYMS	protein_coding	TYMS	thymidylate synthetase	ref|NM_001071|ens|ENST00000581920|ens|ENST00000323274|gb|X02308	Homo sapiens thymidylate synthetase (TYMS), mRNA [NM_001071]
154	109	0	A_23_P254702	NM_003472	-1.59118	7.56824	-7.58141	1.38e-06	0.000146947	5.59229	ENSG00000124795.14	DEK	protein_coding	DEK	DEK proto-oncogene	ref|NM_003472|ref|NM_001134709|ens|ENST00000397239|gb|BX641063	Homo sapiens DEK proto-oncogene (DEK), transcript variant 1, mRNA [NM_003472]
10	119	0	A_23_P323685	NM_003543	-1.5893	11.637	-7.62414	1.29e-06	0.000138547	5.66143	ENSG00000158406.4	HIST1H4H	protein_coding	HIST1H4H	histone cluster 1, H4h	ref|NM_003543|ens|ENST00000377727|gb|CR542187|gb|CR542169	Homo sapiens histone cluster 1, H4h (HIST1H4H), mRNA [NM_003543]
8	88	0	A_23_P98898	NM_001798	-1.58701	7.05262	-4.6544	0.000288949	0.00934237	0.250171	ENSG00000123374.10	CDK2	protein_coding	CDK2	cyclin-dependent kinase 2	ref|NM_001798|ref|NM_052827|ref|NM_001290230|ens|ENST00000555408	Homo sapiens cyclin-dependent kinase 2 (CDK2), transcript variant 1, mRNA [NM_001798]
40	88	0	A_23_P215634	NM_001013398	-1.58342	7.40928	-7.95042	7.62e-07	9.67e-05	6.18085	ENSG00000146674.14	IGFBP3	protein_coding	IGFBP3	insulin-like growth factor binding protein 3	ref|NM_001013398|ref|NM_000598|ens|ENST00000275521|ens|ENST00000613132	Homo sapiens insulin-like growth factor binding protein 3 (IGFBP3), transcript variant 1, mRNA [NM_001013398]
359	95	0	A_23_P356021	NM_001018113	-1.58261	5.53103	-6.99543	3.66e-06	0.000306077	4.61817	ENSG00000181544.13	FANCB	protein_coding	FANCB	Fanconi anemia, complementation group B	ref|NM_001018113|ref|NM_152633|ens|ENST00000452869|ens|ENST00000398334	Homo sapiens Fanconi anemia, complementation group B (FANCB), transcript variant 1, mRNA [NM_001018113]
26	23	0	A_23_P70328	NM_018132	-1.58171	6.06912	-7.36318	1.97e-06	0.00018835	5.23522	ENSG00000031691.6	CENPQ	protein_coding	CENPQ	centromere protein Q	ref|NM_018132|ens|ENST00000335783|ref|XM_005249205|gb|AK001407	Homo sapiens centromere protein Q (CENPQ), mRNA [NM_018132]
83	67	0	A_33_P3217819	NM_057749	-1.58155	4.92163	-6.23983	1.39e-05	0.00089827	3.28929	ENSG00000175305.17	CCNE2	protein_coding	CCNE2	cyclin E2	ref|NM_057749|ens|ENST00000611101|ens|ENST00000308108|ens|ENST00000520509	Homo sapiens cyclin E2 (CCNE2), mRNA [NM_057749]
183	108	0	A_33_P3402489	NM_006187	-1.58151	5.05313	-6.78618	5.25e-06	0.000410446	4.25839	ENSG00000111331.12	OAS3	protein_coding	OAS3	2'-5'-oligoadenylate synthetase 3, 100kDa	ref|NM_006187|ens|ENST00000228928|ref|XM_005253889|gb|AK292949	Homo sapiens 2'-5'-oligoadenylate synthetase 3, 100kDa (OAS3), mRNA [NM_006187]
259	60	0	A_23_P71644	NM_004629	-1.57234	7.72581	-7.92827	7.89e-07	9.89e-05	6.14606	ENSG00000221829.9	FANCG	protein_coding	FANCG	Fanconi anemia, complementation group G	ref|NM_004629|ens|ENST00000476212|ens|ENST00000378643|ens|ENST00000425676	Homo sapiens Fanconi anemia, complementation group G (FANCG), mRNA [NM_004629]
26	146	0	A_24_P282237	NM_000947	-1.56792	5.01131	-5.07618	0.000124877	0.00490642	1.08807	ENSG00000146143.17	PRIM2	protein_coding	PRIM2	primase, DNA, polypeptide 2 (58kDa)	ref|NM_000947|ref|NM_001282488|ref|NM_001282487|ens|ENST00000274891	Homo sapiens primase, DNA, polypeptide 2 (58kDa) (PRIM2), transcript variant 1, mRNA [NM_000947]
185	134	0	A_33_P3311755	NM_138555	-1.5532	5.96681	-6.57444	7.61e-06	0.000545033	3.8879	ENSG00000137807.13	KIF23	protein_coding	KIF23	kinesin family member 23	ref|NM_138555|ref|NM_004856|ref|NM_001281301|ens|ENST00000560125	Homo sapiens kinesin family member 23 (KIF23), transcript variant 1, mRNA [NM_138555]
294	156	0	A_33_P3267665	NM_016353	-1.55181	5.14107	-5.33712	7.51e-05	0.00323062	1.5968	ENSG00000104219.12	ZDHHC2	protein_coding	ZDHHC2	zinc finger, DHHC-type containing 2	ref|NM_016353|gb|AK001608|gb|BC039253|tc|THC2462595	Homo sapiens zinc finger, DHHC-type containing 2 (ZDHHC2), mRNA [NM_016353]
151	149	0	A_23_P90612	NM_005915	-1.54786	9.6999	-8.09749	6.04e-07	7.97e-05	6.41018	ENSG00000076003.4	MCM6	protein_coding	MCM6	minichromosome maintenance complex component 6	ref|NM_005915|ens|ENST00000264156|gb|D84557|gb|U46838	Homo sapiens minichromosome maintenance complex component 6 (MCM6), mRNA [NM_005915]
6	113	0	A_23_P206441	NM_000135	-1.54501	5.6267	-5.89746	2.6e-05	0.00143755	2.66038	ENSG00000187741.14	FANCA	protein_coding	FANCA	Fanconi anemia, complementation group A	ref|NM_000135|ref|NM_001286167|ens|ENST00000389301|gb|X99226	Homo sapiens Fanconi anemia, complementation group A (FANCA), transcript variant 1, mRNA [NM_000135]
115	134	0	A_24_P287826	NM_018124	-1.54322	5.70619	-6.06721	1.9e-05	0.00114563	2.97425	ENSG00000168411.13	RFWD3	protein_coding	RFWD3	ring finger and WD repeat domain 3	ref|NM_018124|ens|ENST00000361070|ref|XM_005256021|ref|XM_005256022	Homo sapiens ring finger and WD repeat domain 3 (RFWD3), mRNA [NM_018124]
88	89	0	A_23_P7976	NM_005321	-1.54271	11.8634	-5.37005	7.05e-05	0.00306398	1.66043	ENSG00000168298.6	HIST1H1E	protein_coding	HIST1H1E	histone cluster 1, H1e	ref|NM_005321|ens|ENST00000304218|gb|AK313681|gb|EF065554	Homo sapiens histone cluster 1, H1e (HIST1H1E), mRNA [NM_005321]
110	31	0	A_23_P151436	NM_013338	-1.54164	7.2142	-5.58214	4.7e-05	0.00225188	2.06693	ENSG00000120697.8	ALG5	protein_coding	ALG5	ALG5, dolichyl-phosphate beta-glucosyltransferase	ref|NM_013338|ref|NM_001142364|ens|ENST00000486410|ens|ENST00000239891	Homo sapiens ALG5, dolichyl-phosphate beta-glucosyltransferase (ALG5), transcript variant 1, mRNA [NM_013338]
18	115	0	A_23_P117852	NM_014736	-1.52826	6.45837	-7.76098	1.03e-06	0.000117514	5.88107	ENSG00000166803.11	PCLAF	protein_coding	KIAA0101	KIAA0101	ref|NM_014736|ref|NM_001029989|ref|NR_109934|gb|D14657	Homo sapiens KIAA0101 (KIAA0101), transcript variant 1, mRNA [NM_014736]
182	148	0	A_24_P193943	NM_176787	-1.52545	7.59512	-7.48211	1.62e-06	0.000160898	5.43066	ENSG00000197563.10	PIGN	protein_coding	PIGN	phosphatidylinositol glycan anchor biosynthesis, class N	ref|NM_176787|ref|NM_012327|ens|ENST00000400334|gb|AF109219	Homo sapiens phosphatidylinositol glycan anchor biosynthesis, class N (PIGN), transcript variant 1, mRNA [NM_176787]
11	46	0	A_24_P66337	ENST00000319406	-1.52344	5.00454	-5.46032	5.92e-05	0.00276205	1.83414	ENSG00000172954.13	LCLAT1	protein_coding	LCLAT1	lysocardiolipin acyltransferase 1	ens|ENST00000319406|gb|AK095284|tc|THC2484537	lysocardiolipin acyltransferase 1 [Source:HGNC Symbol;Acc:HGNC:26756] [ENST00000319406]
140	137	0	A_24_P48248	NM_024032	-1.51437	4.80744	-6.64718	6.7e-06	0.000508583	4.0159	ENSG00000125319.14	C17orf53	protein_coding	C17orf53	chromosome 17 open reading frame 53	ref|NM_024032|ref|NM_001171251|ens|ENST00000588073|ens|ENST00000319977	Homo sapiens chromosome 17 open reading frame 53 (C17orf53), transcript variant 1, mRNA [NM_024032]
297	136	0	A_24_P55148	NM_021058	-1.48022	11.6516	-7.67477	1.18e-06	0.000129637	5.743	ENSG00000124635.8	HIST1H2BJ	protein_coding	HIST1H2BJ	histone cluster 1, H2bj	ref|NM_021058|ens|ENST00000339812|ens|ENST00000607124|gb|AK311849	Homo sapiens histone cluster 1, H2bj (HIST1H2BJ), mRNA [NM_021058]
154	99	0	A_33_P3386262	NM_030928	-1.47857	6.54593	-6.84478	4.75e-06	0.000377629	4.35979	ENSG00000167513.8	CDT1	protein_coding	CDT1	chromatin licensing and DNA replication factor 1	ref|NM_030928|ens|ENST00000301019|gb|BC008860|gb|AB053172	Homo sapiens chromatin licensing and DNA replication factor 1 (CDT1), mRNA [NM_030928]
9	137	0	A_24_P53519	NM_005483	-1.47512	7.54668	-8.15121	5.56e-07	7.74e-05	6.49321	ENSG00000167670.15	CHAF1A	protein_coding	CHAF1A	chromatin assembly factor 1, subunit A (p150)	ref|NM_005483|ens|ENST00000301280|gb|U20979|gb|BC067093	Homo sapiens chromatin assembly factor 1, subunit A (p150) (CHAF1A), mRNA [NM_005483]
344	66	0	A_23_P59045	NM_021052	-1.47263	10.7369	-7.35685	1.99e-06	0.000188542	5.22477	ENSG00000277075.2	HIST1H2AE	protein_coding	HIST1H2AE	histone cluster 1, H2ae	ref|NM_021052|gb|BC093836|gb|BC093862|gb|BE741093	Homo sapiens histone cluster 1, H2ae (HIST1H2AE), mRNA [NM_021052]
272	46	0	A_32_P302205	NM_001041	-1.47202	4.10856	-5.10981	0.000116901	0.0046496	1.15408	ENSG00000090402.7	SI	protein_coding	SI	sucrase-isomaltase (alpha-glucosidase)	ref|NM_001041|ens|ENST00000264382|gb|BC116452|gb|BC115033	Homo sapiens sucrase-isomaltase (alpha-glucosidase) (SI), mRNA [NM_001041]
230	132	0	A_23_P144465	NM_005443	-1.47105	9.72542	-7.33468	2.07e-06	0.000193786	5.1881	ENSG00000138801.8	PAPSS1	protein_coding	PAPSS1	3'-phosphoadenosine 5'-phosphosulfate synthase 1	ref|NM_005443|ens|ENST00000514815|ens|ENST00000265174|gb|BC032513	Homo sapiens 3'-phosphoadenosine 5'-phosphosulfate synthase 1 (PAPSS1), mRNA [NM_005443]
36	114	0	A_24_P384200	A_24_P384200	-1.46798	3.63908	-4.96055	0.000156853	0.00593258	0.860167	ENSG00000213370.3	RANP6	processed_pseudogene	-	-	-	-
70	161	0	A_23_P94660	NM_018201	-1.46552	6.03919	-5.90016	2.58e-05	0.00143755	2.66542	ENSG00000107021.15	TBC1D13	protein_coding	TBC1D13	TBC1 domain family, member 13	ref|NM_018201|ref|NM_001286772|ens|ENST00000223865|ens|ENST00000372648	Homo sapiens TBC1 domain family, member 13 (TBC1D13), transcript variant 1, mRNA [NM_018201]
49	144	0	A_23_P393766	NM_173636	-1.46485	4.13043	-5.93551	2.42e-05	0.00136211	2.73109	ENSG00000075702.16	WDR62	protein_coding	WDR62	WD repeat domain 62	ref|NM_173636|ref|NM_001083961|ens|ENST00000589953|ens|ENST00000378860	Homo sapiens WD repeat domain 62 (WDR62), transcript variant 2, mRNA [NM_173636]
100	89	0	A_24_P20032	NM_000449	-1.45978	8.72466	-7.48415	1.62e-06	0.000160898	5.43399	ENSG00000143390.17	RFX5	protein_coding	RFX5	regulatory factor X, 5 (influences HLA class II expression)	ref|NM_000449|ref|NM_001025603|ens|ENST00000290524|ref|XM_005245405	Homo sapiens regulatory factor X, 5 (influences HLA class II expression) (RFX5), transcript variant 1, mRNA [NM_000449]
15	137	0	A_23_P88331	NM_014750	-1.45746	5.69353	-6.26237	1.33e-05	0.000876788	3.33012	ENSG00000126787.12	DLGAP5	protein_coding	DLGAP5	discs, large (Drosophila) homolog-associated protein 5	ref|NM_014750|ref|NM_001146015|ens|ENST00000247191|gb|BT007344	Homo sapiens discs, large (Drosophila) homolog-associated protein 5 (DLGAP5), transcript variant 1, mRNA [NM_014750]
2	49	0	A_24_P149395	NM_015610	-1.45097	6.15092	-7.22926	2.47e-06	0.000220277	5.01275	ENSG00000157954.14	WIPI2	protein_coding	WIPI2	WD repeat domain, phosphoinositide interacting 2	ref|NM_015610|ref|NM_001278299|ref|NM_001033518|ref|NM_016003	Homo sapiens WD repeat domain, phosphoinositide interacting 2 (WIPI2), transcript variant 1, mRNA [NM_015610]
287	51	0	A_33_P3292915	NM_001008657	-1.44982	7.30497	-7.32731	2.09e-06	0.000194361	5.17589	ENSG00000070814.17	TCOF1	protein_coding	TCOF1	Treacher Collins-Franceschetti syndrome 1	ref|NM_001008657|ens|ENST00000394269|ens|ENST00000506063|ens|ENST00000515035	Homo sapiens Treacher Collins-Franceschetti syndrome 1 (TCOF1), transcript variant 3, mRNA [NM_001008657]
47	160	0	A_33_P3364459	NM_001283021	-1.44795	8.26883	-8.45859	3.46e-07	5.14e-05	6.9608	ENSG00000100938.17	GMPR2	protein_coding	GMPR2	guanosine monophosphate reductase 2	ref|NM_001283021|ref|NM_001283022|ref|NM_001002000|ref|NM_001002001	Homo sapiens guanosine monophosphate reductase 2 (GMPR2), transcript variant 5, mRNA [NM_001283021]
339	156	0	A_23_P7873	NM_002388	-1.4435	9.35277	-7.11983	2.97e-06	0.000256285	4.82908	ENSG00000112118.18	MCM3	protein_coding	MCM3	minichromosome maintenance complex component 3	ref|NM_002388|ref|NM_001270472|ens|ENST00000616552|ens|ENST00000419835	Homo sapiens minichromosome maintenance complex component 3 (MCM3), transcript variant 1, mRNA [NM_002388]
99	19	0	A_23_P253752	NM_138419	-1.43832	2.88193	-4.95632	0.000158171	0.00593764	0.8518	ENSG00000146410.11	MTFR2	protein_coding	MTFR2	mitochondrial fission regulator 2	ref|NM_138419|ref|NM_001099286|ens|ENST00000420702|ens|ENST00000367784	Homo sapiens mitochondrial fission regulator 2 (MTFR2), transcript variant 2, mRNA [NM_138419]
323	95	0	A_24_P73730	NM_014157	-1.43785	5.96275	-7.30426	2.18e-06	0.000198294	5.13766	ENSG00000103021.9	CCDC113	protein_coding	CCDC113	coiled-coil domain containing 113	ref|NM_014157|ref|NM_001142302|ens|ENST00000219299|ens|ENST00000443128	Homo sapiens coiled-coil domain containing 113 (CCDC113), transcript variant 1, mRNA [NM_014157]
198	35	0	A_33_P3508822	NM_000484	-1.43633	9.72575	-7.31974	2.12e-06	0.000195018	5.16335	ENSG00000142192.20	APP	protein_coding	APP	amyloid beta (A4) precursor protein	ref|NM_000484|ref|NM_001204301|ref|NM_201413|ref|NM_001136016	Homo sapiens amyloid beta (A4) precursor protein (APP), transcript variant 1, mRNA [NM_000484]
263	90	0	A_23_P375	NM_018101	-1.4326	8.20992	-7.09325	3.1e-06	0.00026354	4.7842	ENSG00000134690.10	CDCA8	protein_coding	CDCA8	cell division cycle associated 8	ref|NM_018101|ref|NM_001256875|ens|ENST00000327331|ens|ENST00000373055	Homo sapiens cell division cycle associated 8 (CDCA8), transcript variant 2, mRNA [NM_018101]
29	150	0	A_23_P76761	NM_003384	-1.42869	5.42239	-5.0108	0.00014203	0.00549639	0.95939	ENSG00000100749.7	VRK1	protein_coding	VRK1	vaccinia related kinase 1	ref|NM_003384|ens|ENST00000555067|ens|ENST00000216639|ref|XM_006720247	Homo sapiens vaccinia related kinase 1 (VRK1), mRNA [NM_003384]
246	129	0	A_23_P111054	NM_021062	-1.41836	12.0946	-5.99152	2.18e-05	0.00127093	2.83479	ENSG00000276410.3	HIST1H2BB	protein_coding	HIST1H2BB	histone cluster 1, H2bb	ref|NM_021062|ens|ENST00000615966|gb|BC096728|gb|EU446966	Homo sapiens histone cluster 1, H2bb (HIST1H2BB), mRNA [NM_021062]
101	47	0	A_24_P53282	NM_001304	-1.41769	6.27417	-5.96641	2.28e-05	0.00130843	2.78837	ENSG00000108582.11	CPD	protein_coding	CPD	carboxypeptidase D	ref|NM_001304|ref|NM_001199775|ens|ENST00000225719|gb|BC020457	Homo sapiens carboxypeptidase D (CPD), transcript variant 1, mRNA [NM_001304]
367	96	0	A_23_P97860	NM_000235	-1.41291	5.64818	-5.80959	3.06e-05	0.00163561	2.49635	ENSG00000107798.17	LIPA	protein_coding	LIPA	lipase A, lysosomal acid, cholesterol esterase	ref|NM_000235|ref|NM_001127605|ref|NM_001288979|ens|ENST00000456827	Homo sapiens lipase A, lysosomal acid, cholesterol esterase (LIPA), transcript variant 2, mRNA [NM_000235]
6	128	0	A_23_P89509	NM_006461	-1.41268	8.02592	-7.36658	1.96e-06	0.00018835	5.24084	ENSG00000076382.16	SPAG5	protein_coding	SPAG5	sperm associated antigen 5	ref|NM_006461|ens|ENST00000580676|ens|ENST00000321765|ens|ENST00000582175	Homo sapiens sperm associated antigen 5 (SPAG5), mRNA [NM_006461]
107	40	0	A_33_P3248519	NM_005496	-1.4017	6.36942	-7.733	1.08e-06	0.00012005	5.83637	ENSG00000113810.15	SMC4	protein_coding	SMC4	structural maintenance of chromosomes 4	ref|NM_005496|ref|NM_001002800|ref|NM_001288753|ens|ENST00000468653	Homo sapiens structural maintenance of chromosomes 4 (SMC4), transcript variant 1, mRNA [NM_005496]
246	2	0	A_23_P164814	NM_024323	-1.39771	5.2882	-6.65159	6.65e-06	0.000508516	4.02363	ENSG00000132016.11	C19orf57	protein_coding	C19orf57	chromosome 19 open reading frame 57	ref|NM_024323|ens|ENST00000346736|ref|XM_005260078|ref|XM_006722885	Homo sapiens chromosome 19 open reading frame 57 (C19orf57), mRNA [NM_024323]
67	151	0	A_23_P167997	NM_003518	-1.39305	10.9083	-6.95842	3.9e-06	0.000321911	4.55499	ENSG00000273802.2	HIST1H2BG	protein_coding	HIST1H2BG	histone cluster 1, H2bg	ref|NM_003518|ens|ENST00000541790|gb|AK311935|gb|AB590708	Homo sapiens histone cluster 1, H2bg (HIST1H2BG), mRNA [NM_003518]
267	44	0	A_23_P388812	NM_152515	-1.38789	4.05942	-5.15446	0.000107114	0.00432905	1.24153	ENSG00000169607.12	CKAP2L	protein_coding	-	-	-	-
246	26	0	A_23_P302681	NM_001042762	-1.38776	7.06797	-7.22528	2.48e-06	0.000220277	5.00612	ENSG00000132436.11	FIGNL1	protein_coding	FIGNL1	fidgetin-like 1	ref|NM_001042762|ref|NM_001287492|ref|NM_022116|ref|NM_001287493	Homo sapiens fidgetin-like 1 (FIGNL1), transcript variant 1, mRNA [NM_001042762]
146	84	0	A_23_P58321	NM_001237	-1.38769	6.99641	-7.11252	3e-06	0.000257258	4.81675	ENSG00000145386.9	CCNA2	protein_coding	CCNA2	cyclin A2	ref|NM_001237|ens|ENST00000618014|ens|ENST00000274026|gb|CR407692	Homo sapiens cyclin A2 (CCNA2), mRNA [NM_001237]
151	101	0	A_33_P3313421	NM_017754	-1.3844	5.20656	-4.65671	0.00028761	0.00932917	0.254804	ENSG00000065060.16	UHRF1BP1	protein_coding	UHRF1BP1	UHRF1 binding protein 1	ref|NM_017754|ens|ENST00000192788|gb|AK001228|gb|BX640641	Homo sapiens UHRF1 binding protein 1 (UHRF1BP1), mRNA [NM_017754]
116	65	0	A_23_P28886	NM_002592	-1.38119	8.80155	-6.76626	5.44e-06	0.000419394	4.22381	ENSG00000132646.10	PCNA	protein_coding	PCNA	proliferating cell nuclear antigen	ref|NM_002592|ref|NM_182649|ens|ENST00000379160|ens|ENST00000379143	Homo sapiens proliferating cell nuclear antigen (PCNA), transcript variant 1, mRNA [NM_002592]
150	104	0	A_33_P3316835	ENST00000264370	-1.36861	4.16824	-6.34086	1.15e-05	0.000786971	3.47172	ENSG00000138658.15	ZGRF1	protein_coding	ZGRF1	zinc finger, GRF-type containing 1	ens|ENST00000264370|gb|AK002193|gb|AK299831|tc|THC2658919	zinc finger, GRF-type containing 1 [Source:HGNC Symbol;Acc:HGNC:25654] [ENST00000264370]
288	78	0	A_33_P3340199	ENST00000506386	-1.36602	2.2861	-5.80652	3.08e-05	0.00163561	2.49061	ENSG00000248373.5	AC096577.1	lincRNA			ens|ENST00000506386|linc|lnc-TET2-2:3|tc|THC2653109	Unknown
195	150	0	A_24_P46130	NM_001099	-1.36133	6.95442	-5.59903	4.55e-05	0.00221089	2.09906	ENSG00000014257.15	ACPP	protein_coding	ACPP	acid phosphatase, prostate	ref|NM_001099|ref|NM_001292037|ens|ENST00000336375|gb|M34840	Homo sapiens acid phosphatase, prostate (ACPP), transcript variant 1, mRNA [NM_001099]
298	61	0	A_23_P401	NM_016343	-1.35877	6.72056	-5.74013	3.48e-05	0.0017723	2.36594	ENSG00000117724.12	CENPF	protein_coding	CENPF	centromere protein F, 350/400kDa	ref|NM_016343|ens|ENST00000366955|gb|U19769|gb|U30872	Homo sapiens centromere protein F, 350/400kDa (CENPF), mRNA [NM_016343]
300	149	0	A_23_P206059	NM_003981	-1.35786	7.00557	-5.83848	2.9e-05	0.00156975	2.5504	ENSG00000198901.13	PRC1	protein_coding	PRC1	protein regulator of cytokinesis 1	ref|NM_003981|ref|NM_199413|ref|NM_001267580|ens|ENST00000361188	Homo sapiens protein regulator of cytokinesis 1 (PRC1), transcript variant 1, mRNA [NM_003981]
85	161	0	A_23_P165657	NM_005415	-1.35712	8.4514	-5.70014	3.76e-05	0.00188783	2.29058	ENSG00000144136.10	SLC20A1	protein_coding	SLC20A1	solute carrier family 20 (phosphate transporter), member 1	ref|NM_005415|ens|ENST00000490674|ens|ENST00000272542|ref|XM_006712712	Homo sapiens solute carrier family 20 (phosphate transporter), member 1 (SLC20A1), mRNA [NM_005415]
358	9	0	A_21_P0014583	XR_110380	-1.34856	2.5071	-4.84271	0.000198196	0.00712013	0.626435	ENSG00000244675.2	AC108676.1	sense_overlapping	LOC100507033	uncharacterized LOC100507033	ref|XR_110380|ref|XR_112596|ref|XR_171436|linc|lnc-ATP13A3-1:1	PREDICTED: Homo sapiens uncharacterized LOC100507033 (LOC100507033), ncRNA [XR_110380]
71	30	0	A_33_P3691860	NM_001166599	-1.3468	6.17136	-6.14597	1.64e-05	0.00103554	3.11851	ENSG00000156504.16	FAM122B	protein_coding	FAM122B	family with sequence similarity 122B	ref|NM_001166599|ref|NM_001170756|ref|NM_145284|ens|ENST00000465128	Homo sapiens family with sequence similarity 122B (FAM122B), transcript variant 2, mRNA [NM_001166599]
297	139	0	A_23_P353717	NM_152308	-1.34518	6.66139	-7.54635	1.46e-06	0.000150789	5.53539	ENSG00000175643.8	RMI2	protein_coding	RMI2	RecQ mediated genome instability 2	ref|NM_152308|ens|ENST00000572173|ens|ENST00000312499|gb|AK123764	Homo sapiens RecQ mediated genome instability 2 (RMI2), mRNA [NM_152308]
2	16	0	A_24_P252575	NM_012197	-1.34514	5.97896	-6.13201	1.69e-05	0.00104907	3.09301	ENSG00000011454.16	RABGAP1	protein_coding	RABGAP1	RAB GTPase activating protein 1	ref|NM_012197|ens|ENST00000373647|ref|XM_006717031|ref|XM_005251866	Homo sapiens RAB GTPase activating protein 1 (RABGAP1), mRNA [NM_012197]
12	15	0	A_23_P50990	NM_024322	-1.34497	7.31908	-6.36209	1.11e-05	0.000762717	3.50987	ENSG00000138092.10	CENPO	protein_coding	CENPO	centromere protein O	ref|NM_024322|ref|NM_001199803|ens|ENST00000260662|ens|ENST00000380834	Homo sapiens centromere protein O (CENPO), transcript variant 1, mRNA [NM_024322]
289	53	0	A_21_P0012758	ENST00000506338	-1.34128	2.18788	-4.7666	0.000230709	0.0080853	0.474767	ENSG00000250754.5	LINC02436	lincRNA			ens|ENST00000506338|ens|ENST00000511746|ref|XR_244772|ref|XR_249716	PREDICTED: Homo sapiens uncharacterized LOC101928877 (RP11-386B13.3), ncRNA [XR_244772]
381	86	0	A_24_P227091	NM_004523	-1.32701	5.49821	-4.87066	0.000187471	0.00684087	0.681999	ENSG00000138160.5	KIF11	protein_coding	KIF11	kinesin family member 11	ref|NM_004523|ens|ENST00000260731|gb|U37426|gb|BC050421	Homo sapiens kinesin family member 11 (KIF11), mRNA [NM_004523]
257	152	0	A_32_P55860	NM_182620	-1.3257	6.2008	-6.32518	1.19e-05	0.000804019	3.4435	ENSG00000232387.2	SKA2P1	processed_pseudogene	SKA2	spindle and kinetochore associated complex subunit 2	ref|NM_182620|ens|ENST00000583976|ens|ENST00000330137|ens|ENST00000425592	Homo sapiens spindle and kinetochore associated complex subunit 2 (SKA2), transcript variant 1, mRNA [NM_182620]
112	116	0	A_24_P98109	NM_013322	-1.32272	5.58962	-5.46302	5.89e-05	0.00276062	1.83933	ENSG00000086300.15	SNX10	protein_coding	SNX10	sorting nexin 10	ref|NM_013322|ref|NM_001199835|ref|NM_001199837|ref|NM_001199838	Homo sapiens sorting nexin 10 (SNX10), transcript variant 2, mRNA [NM_013322]
9	52	0	A_23_P93690	NM_182776	-1.31712	10.0396	-6.8259	4.9e-06	0.000387099	4.32716	ENSG00000166508.17	MCM7	protein_coding	MCM7	minichromosome maintenance complex component 7	ref|NM_182776|ref|NM_001278595|ref|NM_005916|ens|ENST00000303887	Homo sapiens minichromosome maintenance complex component 7 (MCM7), transcript variant 2, mRNA [NM_182776]
254	72	0	A_23_P57588	NM_016426	-1.3107	6.51296	-6.15839	1.61e-05	0.00101875	3.14119	ENSG00000075218.18	GTSE1	protein_coding	GTSE1	G-2 and S-phase expressed 1	ref|NM_016426|ens|ENST00000491863|ens|ENST00000454366|gb|AK315550	Homo sapiens G-2 and S-phase expressed 1 (GTSE1), mRNA [NM_016426]
191	123	0	A_23_P35316	NM_020394	-1.30773	5.79932	-5.49897	5.5e-05	0.00261371	1.90821	ENSG00000197472.14	ZNF695	protein_coding	ZNF695	zinc finger protein 695	ref|NM_020394|ens|ENST00000339986|gb|AF242519|tc|THC2491163	Homo sapiens zinc finger protein 695 (ZNF695), transcript variant 1, mRNA [NM_020394]
36	54	0	A_24_P86389	NM_003514	-1.30342	13.3983	-5.72583	3.58e-05	0.00181139	2.33903	ENSG00000278677.1;ENSG00000197153.4	HIST1H2AM;HIST1H3J	protein_coding	HIST1H2AM	histone cluster 1, H2am	ref|NM_003514|ens|ENST00000359611|gb|AK312224|gb|AB590325	Homo sapiens histone cluster 1, H2am (HIST1H2AM), mRNA [NM_003514]
198	26	0	A_23_P95302	NM_181578	-1.29382	6.21426	-6.26849	1.32e-05	0.000872883	3.34119	ENSG00000111445.13	RFC5	protein_coding	RFC5	replication factor C (activator 1) 5, 36.5kDa	ref|NM_181578|ref|NM_001130112|ref|NM_007370|ref|NM_001206801	Homo sapiens replication factor C (activator 1) 5, 36.5kDa (RFC5), transcript variant 2, mRNA [NM_181578]
96	61	0	A_21_P0000123	NM_001195138	-1.29318	2.13752	-4.73838	0.000244119	0.00837989	0.418375	ENSG00000250298.3	GIMD1	protein_coding	GIMD1	GIMAP family P-loop NTPase domain containing 1	ref|NM_001195138	Homo sapiens GIMAP family P-loop NTPase domain containing 1 (GIMD1), mRNA [NM_001195138]
165	72	0	A_23_P428184	NM_021065	-1.29228	13.2342	-5.80504	3.08e-05	0.00163561	2.48783	ENSG00000196866.2;ENSG00000282988.1	HIST1H2AD;HIST1H3D	protein_coding	HIST1H2AD	histone cluster 1, H2ad	ref|NM_021065|ens|ENST00000341023|gb|CR541999|gb|AK312127	Homo sapiens histone cluster 1, H2ad (HIST1H2AD), mRNA [NM_021065]
278	19	0	A_23_P412186	NR_023392	-1.28929	8.43244	-6.12073	1.72e-05	0.00105967	3.07239	ENSG00000196922.10	ZNF252P	transcribed_unitary_pseudogene	ZNF252P	zinc finger protein 252, pseudogene	ref|NR_023392|ens|ENST00000427606|ens|ENST00000592792|ens|ENST00000426361	Homo sapiens zinc finger protein 252, pseudogene (ZNF252P), non-coding RNA [NR_023392]
26	112	0	A_23_P126120	NM_033319	-1.28762	5.09819	-5.13965	0.000110264	0.00443847	1.21254	ENSG00000120334.15	CENPL	protein_coding	CENPL	centromere protein L	ref|NM_033319|ref|NM_001127181|ref|NM_001171182|ens|ENST00000484920	Homo sapiens centromere protein L (CENPL), transcript variant 2, mRNA [NM_033319]
8	57	0	A_23_P116387	NM_001040694	-1.27808	3.52797	-5.19577	9.88e-05	0.00402607	1.32221	ENSG00000149503.12	INCENP	protein_coding	INCENP	inner centromere protein antigens 135/155kDa	ref|NM_001040694|ref|NM_020238|ens|ENST00000278849|ens|ENST00000394818	Homo sapiens inner centromere protein antigens 135/155kDa (INCENP), transcript variant 1, mRNA [NM_001040694]
49	103	0	A_23_P253524	NM_001813	-1.26652	5.34094	-5.96891	2.27e-05	0.00130843	2.79299	ENSG00000138778.11	CENPE	protein_coding	CENPE	centromere protein E, 312kDa	ref|NM_001813|ref|NM_001286734|ens|ENST00000611174|ens|ENST00000380026	Homo sapiens centromere protein E, 312kDa (CENPE), transcript variant 1, mRNA [NM_001813]
2	139	0	A_23_P41948	NM_017785	-1.26564	6.76508	-7.20786	2.56e-06	0.00022287	4.97697	ENSG00000040275.16	SPDL1	protein_coding	SPDL1	spindle apparatus coiled-coil protein 1	ref|NM_017785|ens|ENST00000265295|ref|XM_006714889|ref|XM_006714888	Homo sapiens spindle apparatus coiled-coil protein 1 (SPDL1), mRNA [NM_017785]
63	130	0	A_23_P33216	NM_001686	-1.26258	12.7671	-6.0705	1.89e-05	0.00114563	2.9803	ENSG00000110955.8	ATP5B	protein_coding	ATP5B	ATP synthase, H+ transporting, mitochondrial F1 complex, beta polypeptide	ref|NM_001686|ens|ENST00000550162|ens|ENST00000547250|ens|ENST00000262030	Homo sapiens ATP synthase, H+ transporting, mitochondrial F1 complex, beta polypeptide (ATP5B), mRNA [NM_001686]
40	3	0	A_24_P4334	NM_194328	-1.26047	7.03765	-5.61281	4.43e-05	0.00217075	2.12524	ENSG00000137075.17	RNF38	protein_coding	RNF38	ring finger protein 38	ref|NM_194328|ref|NM_194332|ref|NM_022781|ref|NM_194330	Homo sapiens ring finger protein 38 (RNF38), transcript variant 2, mRNA [NM_194328]
125	72	0	A_21_P0013430	ENST00000425228	-1.25117	4.48104	-5.02424	0.000138317	0.00539437	0.985869	ENSG00000230600.1	AC073188.3	lincRNA			ens|ENST00000425228|linc|lnc-ZNF680-7:1|linc|TCONS_l2_00027372	Unknown
40	147	0	A_33_P3423949	NM_005189	-1.24575	5.19868	-5.19682	9.86e-05	0.00402607	1.32426	ENSG00000173894.10	CBX2	protein_coding	CBX2	chromobox homolog 2	ref|NM_005189|ens|ENST00000310942|ref|XM_006722140|gb|AL157459	Homo sapiens chromobox homolog 2 (CBX2), transcript variant 1, mRNA [NM_005189]
170	63	0	A_23_P28733	NM_002895	-1.22868	4.97563	-5.40117	6.64e-05	0.00295456	1.72043	ENSG00000080839.11	RBL1	protein_coding	RBL1	retinoblastoma-like 1	ref|NM_002895|ens|ENST00000373664|ref|XM_006723842|gb|M74547	Homo sapiens retinoblastoma-like 1 (RBL1), transcript variant 1, mRNA [NM_002895]
272	94	0	A_23_P60130	NM_052886	-1.22576	9.14575	-5.28365	8.33e-05	0.00352242	1.49323	ENSG00000147676.13	MAL2	protein_coding	MAL2	mal, T-cell differentiation protein 2 (gene/pseudogene)	ref|NM_052886|ens|ENST00000614891|linc|lnc-COLEC10-1:4|linc|lnc-COLEC10-1:3	Homo sapiens mal, T-cell differentiation protein 2 (gene/pseudogene) (MAL2), mRNA [NM_052886]
29	120	0	A_23_P20196	NM_005720	-1.22569	8.14793	-6.23891	1.39e-05	0.00089827	3.28762	ENSG00000130429.12;ENSG00000284292.1	ARPC1B;AC004922.1	protein_coding	ARPC1B	actin related protein 2/3 complex, subunit 1B, 41kDa	ref|NM_005720|ens|ENST00000484375|ens|ENST00000451682|ens|ENST00000481997	Homo sapiens actin related protein 2/3 complex, subunit 1B, 41kDa (ARPC1B), mRNA [NM_005720]
314	77	0	A_23_P111041	NM_003525	-1.22542	12.9575	-5.62163	4.36e-05	0.00215099	2.14199	ENSG00000278588.1	HIST1H2BI	protein_coding	HIST1H2BI	histone cluster 1, H2bi	ref|NM_003525|ens|ENST00000377733|gb|EU446969|gb|BC101653	Homo sapiens histone cluster 1, H2bi (HIST1H2BI), mRNA [NM_003525]
257	79	0	A_33_P3227047	ENST00000570227	-1.22469	2.03457	-4.68031	0.000274282	0.00910306	0.302133	ENSG00000261303.5	AC022748.2	transcribed_unprocessed_pseudogene			ens|ENST00000570227|ens|ENST00000564933	Unknown
323	25	0	A_24_P115199	NM_001037165	-1.22262	8.01317	-6.05219	1.95e-05	0.00116629	2.94665	ENSG00000164916.10	FOXK1	protein_coding	FOXK1	forkhead box K1	ref|NM_001037165|ens|ENST00000328914|gb|AK022628|gb|BC039159	Homo sapiens forkhead box K1 (FOXK1), mRNA [NM_001037165]
106	88	0	A_32_P109794	NM_145251	-1.21914	6.28377	-4.67308	0.000278297	0.009189	0.287637	ENSG00000198252.11	STYX	protein_coding	STYX	serine/threonine/tyrosine interacting protein	ref|NM_145251|ref|NM_001130701|ens|ENST00000354586|ens|ENST00000442123	Homo sapiens serine/threonine/tyrosine interacting protein (STYX), transcript variant 1, mRNA [NM_145251]
110	111	0	A_23_P76364	NM_001769	-1.21232	12.3638	-6.07948	1.86e-05	0.0011338	2.99678	ENSG00000010278.12	CD9	protein_coding	CD9	CD9 molecule	ref|NM_001769|ens|ENST00000540891|ens|ENST00000481267|ens|ENST00000617871	Homo sapiens CD9 molecule (CD9), mRNA [NM_001769]
33	65	0	A_23_P214487	NM_003542	-1.21154	7.05593	-4.97632	0.000152038	0.00581632	0.891327	ENSG00000197061.4	HIST1H4C	protein_coding	HIST1H4C	histone cluster 1, H4c	ref|NM_003542|ens|ENST00000377803|gb|BC054014|tc|THC2699129	Homo sapiens histone cluster 1, H4c (HIST1H4C), mRNA [NM_003542]
206	98	0	A_23_P399116	NM_144625	-1.20799	2.14726	-4.81285	0.000210351	0.007503	0.566998	ENSG00000162843.17	WDR64	protein_coding	WDR64	WD repeat domain 64	ref|NM_144625|ens|ENST00000437684|ens|ENST00000366552|ref|XM_006711736	Homo sapiens WD repeat domain 64 (WDR64), mRNA [NM_144625]
367	48	0	A_33_P3278318	NM_012228	-1.20434	4.98185	-4.61326	0.000313915	0.00995688	0.16753	ENSG00000148450.12	MSRB2	protein_coding	MSRB2	methionine sulfoxide reductase B2	ref|NM_012228|ens|ENST00000376510|tc|THC2637273	Homo sapiens methionine sulfoxide reductase B2 (MSRB2), mRNA [NM_012228]
181	1	0	A_23_P115872	NM_018131	-1.20368	3.92586	-5.86	2.78e-05	0.00152447	2.59059	ENSG00000138180.15	CEP55	protein_coding	CEP55	centrosomal protein 55kDa	ref|NM_018131|ref|NM_001127182|ens|ENST00000371485|ref|XM_006717909	Homo sapiens centrosomal protein 55kDa (CEP55), transcript variant 1, mRNA [NM_018131]
203	145	0	A_23_P122443	NM_005319	-1.20349	11.9992	-4.79687	0.000217165	0.00766426	0.535162	ENSG00000187837.3	HIST1H1C	protein_coding	HIST1H1C	histone cluster 1, H1c	ref|NM_005319|ens|ENST00000343677|gb|AB451385|gb|AB451259	Homo sapiens histone cluster 1, H1c (HIST1H1C), mRNA [NM_005319]
293	77	0	A_33_P3387831	NM_024053	-1.20143	8.1671	-6.27536	1.3e-05	0.000867862	3.35361	ENSG00000100162.14	CENPM	protein_coding	-	-	-	-
275	154	0	A_33_P3251144	NM_001127370	-1.20014	7.25496	-5.88923	2.64e-05	0.00145166	2.64508	ENSG00000164649.19	CDCA7L	protein_coding	CDCA7L	cell division cycle associated 7-like	ref|NM_001127370|ref|NM_018719|ref|NM_001127371|ens|ENST00000465490	Homo sapiens cell division cycle associated 7-like (CDCA7L), transcript variant 2, mRNA [NM_001127370]
264	32	0	A_23_P124427	NM_012224	-1.19985	6.28326	-5.75075	3.41e-05	0.00174613	2.38594	ENSG00000137601.16	NEK1	protein_coding	NEK1	NIMA-related kinase 1	ref|NM_012224|ref|NM_001199397|ref|NM_001199398|ref|NM_001199400	Homo sapiens NIMA-related kinase 1 (NEK1), transcript variant 2, mRNA [NM_012224]
90	87	0	A_33_P3408943	NM_024834	-1.19628	5.33123	-4.65018	0.000291415	0.00939182	0.241694	ENSG00000197771.12	MCMBP	protein_coding	MCMBP	minichromosome maintenance complex binding protein	ref|NM_024834|ref|NM_001256378|ref|NM_001256379|ens|ENST00000369077	Homo sapiens minichromosome maintenance complex binding protein (MCMBP), transcript variant 1, mRNA [NM_024834]
160	11	0	A_33_P3292540	NM_078626	-1.1945	6.57406	-5.94714	2.37e-05	0.00134062	2.75265	ENSG00000123080.10	CDKN2C	protein_coding	CDKN2C	cyclin-dependent kinase inhibitor 2C (p18, inhibits CDK4)	ref|NM_078626|ref|NM_001262|ens|ENST00000371761|ens|ENST00000262662	Homo sapiens cyclin-dependent kinase inhibitor 2C (p18, inhibits CDK4) (CDKN2C), transcript variant 2, mRNA [NM_078626]
371	149	0	A_33_P3234015	NM_014240	-1.19084	6.74976	-5.19682	9.86e-05	0.00402607	1.32426	ENSG00000144791.9	LIMD1	protein_coding	LIMD1	LIM domains containing 1	ref|NM_014240|ref|XM_006713381|ref|XM_005265530|ref|XM_005265529	Homo sapiens LIM domains containing 1 (LIMD1), mRNA [NM_014240]
260	24	0	A_23_P134295	NM_198949	-1.18995	6.39907	-6.05095	1.95e-05	0.00116629	2.94436	ENSG00000106268.15	NUDT1	protein_coding	NUDT1	nudix (nucleoside diphosphate linked moiety X)-type motif 1	ref|NM_198949|ref|NM_198952|ref|NM_198954|ref|NM_198948	Homo sapiens nudix (nucleoside diphosphate linked moiety X)-type motif 1 (NUDT1), transcript variant 2B, mRNA [NM_198949]
355	61	0	A_23_P415021	NM_014033	-1.18481	6.03112	-4.65737	0.000287232	0.00932917	0.256116	ENSG00000185432.11	METTL7A	protein_coding	METTL7A	methyltransferase like 7A	ref|NM_014033|ens|ENST00000550097|ens|ENST00000547104|ens|ENST00000548553	Homo sapiens methyltransferase like 7A (METTL7A), mRNA [NM_014033]
316	3	0	A_24_P3783	NM_003521	-1.18448	13.1327	-5.19703	9.86e-05	0.00402607	1.32467	ENSG00000273703.1	HIST1H2BM	protein_coding	HIST1H2BM	histone cluster 1, H2bm	ref|NM_003521|ens|ENST00000621112|gb|BC067488|gb|BC066244	Homo sapiens histone cluster 1, H2bm (HIST1H2BM), mRNA [NM_003521]
127	112	0	A_23_P339773	NM_182752	-1.18245	7.8012	-5.84835	2.84e-05	0.00154949	2.56884	ENSG00000158109.14	TPRG1L	protein_coding	TPRG1L	tumor protein p63 regulated 1-like	ref|NM_182752|ens|ENST00000378344|ens|ENST00000344579|gb|AK096427	Homo sapiens tumor protein p63 regulated 1-like (TPRG1L), mRNA [NM_182752]
3	156	0	A_21_P0000197	NM_021064	-1.1731	6.95283	-4.8109	0.000211171	0.00750554	0.563113	ENSG00000196787.3	HIST1H2AG	protein_coding	HIST1H2AG	histone cluster 1, H2ag	ref|NM_021064	Homo sapiens histone cluster 1, H2ag (HIST1H2AG), mRNA [NM_021064]
278	61	0	A_24_P284324	NM_017728	-1.16756	6.19077	-5.35509	7.25e-05	0.00313385	1.63155	ENSG00000109066.13	TMEM104	protein_coding	TMEM104	transmembrane protein 104	ref|NM_017728|ens|ENST00000582330|ens|ENST00000335464|ref|XM_006721963	Homo sapiens transmembrane protein 104 (TMEM104), mRNA [NM_017728]
4	150	0	A_23_P8013	NM_003519	-1.15853	14.8364	-5.26202	8.69e-05	0.00364268	1.45122	ENSG00000185130.5	HIST1H2BL	protein_coding	HIST1H2BL	histone cluster 1, H2bl	ref|NM_003519|ens|ENST00000377401|gb|BC093759|gb|BC093761	Homo sapiens histone cluster 1, H2bl (HIST1H2BL), mRNA [NM_003519]
368	99	0	A_23_P366216	NM_003524	-1.15825	14.2025	-5.39545	6.71e-05	0.00295456	1.70941	ENSG00000275713.2	HIST1H2BH	protein_coding	HIST1H2BH	histone cluster 1, H2bh	ref|NM_003524|gb|BC096116|gb|BC096117|gb|BC096118	Homo sapiens histone cluster 1, H2bh (HIST1H2BH), mRNA [NM_003524]
29	57	0	A_23_P143994	NM_001018115	-1.15818	3.72985	-4.96331	0.000155998	0.00592397	0.865627	ENSG00000144554.10	FANCD2	protein_coding	FANCD2	Fanconi anemia, complementation group D2	ref|NM_001018115|ens|ENST00000421731|ens|ENST00000419585|ens|ENST00000383807	Homo sapiens Fanconi anemia, complementation group D2 (FANCD2), transcript variant 2, mRNA [NM_001018115]
203	37	0	A_33_P3286208	NM_203467	-1.15426	5.47356	-5.61164	4.44e-05	0.00217075	2.12302	ENSG00000165501.16	LRR1	protein_coding	LRR1	leucine rich repeat protein 1	ref|NM_203467|ens|ENST00000318317|ref|XM_006720028|gb|BC107888	Homo sapiens leucine rich repeat protein 1 (LRR1), transcript variant 3, mRNA [NM_203467]
39	65	0	A_24_P314571	ENST00000592540	-1.15398	6.79257	-5.75709	3.37e-05	0.00174328	2.39785	ENSG00000161888.11	SPC24	protein_coding	SPC24	SPC24, NDC80 kinetochore complex component	ens|ENST00000592540|gb|AK075287|gb|BU616832|tc|THC2473723	SPC24, NDC80 kinetochore complex component [Source:HGNC Symbol;Acc:HGNC:26913] [ENST00000592540]
165	13	0	A_23_P212844	NM_006342	-1.15207	8.32868	-5.99602	2.16e-05	0.00126778	2.84312	ENSG00000013810.18	TACC3	protein_coding	TACC3	transforming, acidic coiled-coil containing protein 3	ref|NM_006342|ens|ENST00000470808|ens|ENST00000617535|ens|ENST00000313288	Homo sapiens transforming, acidic coiled-coil containing protein 3 (TACC3), mRNA [NM_006342]
237	61	0	A_23_P107421	NM_003258	-1.14991	6.91046	-5.79599	3.14e-05	0.00164611	2.47088	ENSG00000167900.11	TK1	protein_coding	TK1	thymidine kinase 1, soluble	ref|NM_003258|ens|ENST00000301634|ref|XM_005257631|gb|K02581	Homo sapiens thymidine kinase 1, soluble (TK1), mRNA [NM_003258]
261	81	0	A_32_P219116	NM_018451	-1.14722	5.81009	-5.27631	8.45e-05	0.00355796	1.47897	ENSG00000151849.14	CENPJ	protein_coding	CENPJ	centromere protein J	ref|NM_018451|ref|NR_047594|ref|NR_047595|ens|ENST00000545981	Homo sapiens centromere protein J (CENPJ), transcript variant 1, mRNA [NM_018451]
143	22	0	A_24_P166661	NM_032936	-1.14651	7.28961	-6.29506	1.25e-05	0.000843166	3.38919	ENSG00000135211.5	TMEM60	protein_coding	TMEM60	transmembrane protein 60	ref|NM_032936|ens|ENST00000257663|gb|HQ257945|gb|AF260336	Homo sapiens transmembrane protein 60 (TMEM60), mRNA [NM_032936]
266	150	0	A_23_P93180	NM_003526	-1.1464	11.372	-5.96902	2.27e-05	0.00130843	2.79319	ENSG00000180596.7	HIST1H2BC	protein_coding	HIST1H2BC	histone cluster 1, H2bc	ref|NM_003526|ens|ENST00000396984|ens|ENST00000314332|gb|AK312096	Homo sapiens histone cluster 1, H2bc (HIST1H2BC), mRNA [NM_003526]
273	116	0	A_23_P34788	NM_006845	-1.13756	7.48386	-6.18647	1.53e-05	0.00098038	3.19236	ENSG00000142945.12	KIF2C	protein_coding	KIF2C	kinesin family member 2C	ref|NM_006845|ref|NM_001297656|ref|NM_001297655|ref|NM_001297657	Homo sapiens kinesin family member 2C (KIF2C), transcript variant 1, mRNA [NM_006845]
366	140	0	A_24_P223384	NM_003513	-1.13732	8.54427	-5.44397	6.11e-05	0.00283682	1.80276	ENSG00000278463.1	HIST1H2AB	protein_coding	HIST1H2AB	histone cluster 1, H2ab	ref|NM_003513|ens|ENST00000615868|gb|BC166650|gb|AK311785	Homo sapiens histone cluster 1, H2ab (HIST1H2AB), mRNA [NM_003513]
73	155	0	A_23_P156852	NM_206836	-1.13274	8.71601	-5.4999	5.49e-05	0.00261371	1.91	ENSG00000198721.12	ECI2	protein_coding	ECI2	enoyl-CoA delta isomerase 2	ref|NM_206836|ref|NM_001166010|ref|NM_006117|ref|NR_028588	Homo sapiens enoyl-CoA delta isomerase 2 (ECI2), transcript variant 2, mRNA [NM_206836]
102	62	0	A_32_P96000	NM_001004341	-1.12982	2.41209	-4.68204	0.000273332	0.00910169	0.305592	ENSG00000253831.1	ETV3L	protein_coding	ETV3L	ets variant 3-like	ref|NM_001004341|ens|ENST00000454449|gb|AK131392|tc|THC2483841	Homo sapiens ets variant 3-like (ETV3L), mRNA [NM_001004341]
383	137	0	A_23_P68610	NM_012112	-1.12435	8.51492	-5.93062	2.44e-05	0.00136683	2.72202	ENSG00000088325.15	TPX2	protein_coding	TPX2	TPX2, microtubule-associated	ref|NM_012112|ens|ENST00000340513|ens|ENST00000300403|ref|XM_005260340	Homo sapiens TPX2, microtubule-associated (TPX2), mRNA [NM_012112]
43	101	0	A_24_P271363	NM_003818	-1.12315	7.99076	-5.62928	4.29e-05	0.00213053	2.15651	ENSG00000101290.13	CDS2	protein_coding	CDS2	CDP-diacylglycerol synthase (phosphatidate cytidylyltransferase) 2	ref|NM_003818|ens|ENST00000379070|ens|ENST00000460006|ref|XM_006723660	Homo sapiens CDP-diacylglycerol synthase (phosphatidate cytidylyltransferase) 2 (CDS2), mRNA [NM_003818]
269	50	0	A_24_P832156	NM_198841	-1.12114	8.06485	-5.65998	4.05e-05	0.00202031	2.21467	ENSG00000188938.15	FAM120AOS	protein_coding	FAM120AOS	family with sequence similarity 120A opposite strand	ref|NM_198841|ens|ENST00000520403|ens|ENST00000523407|ens|ENST00000375412	Homo sapiens family with sequence similarity 120A opposite strand (FAM120AOS), mRNA [NM_198841]
67	36	0	A_23_P403081	NM_198566	-1.11994	4.46538	-4.74304	0.000241853	0.00835893	0.427683	ENSG00000172244.8	C5orf34	protein_coding	C5orf34	chromosome 5 open reading frame 34	ref|NM_198566|ens|ENST00000506213|ens|ENST00000306862|ref|XM_006714473	Homo sapiens chromosome 5 open reading frame 34 (C5orf34), mRNA [NM_198566]
15	1	0	A_23_P256956	NM_005733	-1.09723	7.2097	-5.99936	2.15e-05	0.00126742	2.84927	ENSG00000112984.11	KIF20A	protein_coding	KIF20A	kinesin family member 20A	ref|NM_005733|ens|ENST00000502338|ens|ENST00000394894|ref|XM_006714514	Homo sapiens kinesin family member 20A (KIF20A), mRNA [NM_005733]
147	106	0	A_33_P3298387	NM_005030	-1.0921	6.82848	-4.88455	0.000182364	0.00669538	0.709588	ENSG00000166851.14	PLK1	protein_coding	-	-	-	-
290	34	0	A_23_P423457	NM_178276	-1.08679	9.82335	-5.78646	3.19e-05	0.0016592	2.453	ENSG00000164300.16	SERINC5	protein_coding	SERINC5	serine incorporator 5	ref|NM_178276|ref|NM_001174071|ref|NR_126060|ref|NR_126061	Homo sapiens serine incorporator 5 (SERINC5), transcript variant 2, mRNA [NM_178276]
283	117	0	A_23_P1387	NM_032900	-1.08044	7.63739	-6.17121	1.57e-05	0.00100157	3.16457	ENSG00000213390.10	ARHGAP19	protein_coding	ARHGAP19	Rho GTPase activating protein 19	ref|NM_032900|ref|NM_001256423|ref|NM_001204300|ens|ENST00000487035	Homo sapiens Rho GTPase activating protein 19 (ARHGAP19), transcript variant 1, mRNA [NM_032900]
195	53	0	A_23_P69826	NM_001358	-1.07906	10.6569	-5.75329	3.4e-05	0.00174613	2.3907	ENSG00000109606.12	DHX15	protein_coding	DHX15	DEAH (Asp-Glu-Ala-His) box helicase 15	ref|NM_001358|ens|ENST00000510645|ens|ENST00000504279|ens|ENST00000512903	Homo sapiens DEAH (Asp-Glu-Ala-His) box helicase 15 (DHX15), mRNA [NM_001358]
32	62	0	A_24_P376379	NR_033944	-1.07771	2.01841	-4.73835	0.000244131	0.00837989	0.418325	ENSG00000214146.2	LINC02026	lincRNA	LOC647323	uncharacterized LOC647323	ref|NR_033944|ens|ENST00000397645|linc|lnc-CPN2-5:1|gb|BC027871	Homo sapiens uncharacterized LOC647323 (LOC647323), long non-coding RNA [NR_033944]
364	96	0	A_33_P3310293	NM_181805	-1.07065	6.83552	-5.28753	8.27e-05	0.00351087	1.50074	ENSG00000168734.13	PKIG	protein_coding	PKIG	protein kinase (cAMP-dependent, catalytic) inhibitor gamma	ref|NM_181805|ref|NM_181804|ref|NM_007066|ref|NM_001281445	Homo sapiens protein kinase (cAMP-dependent, catalytic) inhibitor gamma (PKIG), transcript variant 1, mRNA [NM_181805]
128	39	0	A_23_P49459	NM_030941	-1.06116	6.15888	-5.21469	9.52e-05	0.00396081	1.35911	ENSG00000005189.19	REXO5	protein_coding	LOC81691	exonuclease NEF-sp	ref|NM_030941|ref|NM_001199053|ref|NM_001144924|ens|ENST00000564274	Homo sapiens exonuclease NEF-sp (LOC81691), transcript variant 1, mRNA [NM_030941]
238	119	0	A_23_P131866	NM_198433	-1.05917	7.7818	-5.46746	5.84e-05	0.00275007	1.84785	ENSG00000087586.17	AURKA	protein_coding	AURKA	aurora kinase A	ref|NM_198433|ref|NM_003600|ref|NM_198434|ref|NM_198436	Homo sapiens aurora kinase A (AURKA), transcript variant 1, mRNA [NM_198433]
379	90	0	A_24_P942730	NM_152455	-1.05692	5.22323	-4.7494	0.00023879	0.00828162	0.440404	ENSG00000140265.12	ZSCAN29	protein_coding	ZSCAN29	zinc finger and SCAN domain containing 29	ref|NM_152455|ens|ENST00000396976|ref|XM_006720401|gb|AK123753	Homo sapiens zinc finger and SCAN domain containing 29 (ZSCAN29), mRNA [NM_152455]
149	123	0	A_33_P3256738	NM_032818	-1.04538	5.33769	-4.66591	0.000282339	0.00924798	0.273253	ENSG00000137135.17	ARHGEF39	protein_coding	ARHGEF39	Rho guanine nucleotide exchange factor (GEF) 39	ref|NM_032818|ens|ENST00000468876|ens|ENST00000490638|ens|ENST00000378387	Homo sapiens Rho guanine nucleotide exchange factor (GEF) 39 (ARHGEF39), mRNA [NM_032818]
313	4	0	A_23_P63402	NM_013296	-1.04328	6.1803	-4.92883	0.000167023	0.00620025	0.797388	ENSG00000121957.12	GPSM2	protein_coding	GPSM2	G-protein signaling modulator 2	ref|NM_013296|ens|ENST00000264126|ref|XM_006710588|ref|XM_005270787	Homo sapiens G-protein signaling modulator 2 (GPSM2), mRNA [NM_013296]
115	30	0	A_23_P79331	NM_022152	-1.04023	8.37261	-5.41845	6.42e-05	0.00291189	1.7537	ENSG00000135926.14	TMBIM1	protein_coding	TMBIM1	transmembrane BAX inhibitor motif containing 1	ref|NM_022152|ens|ENST00000444881|ens|ENST00000465082|ens|ENST00000396809	Homo sapiens transmembrane BAX inhibitor motif containing 1 (TMBIM1), mRNA [NM_022152]
90	152	0	A_23_P60016	NR_002734	-1.03854	6.66119	-5.25468	8.81e-05	0.00367963	1.43694	ENSG00000213005.3	PTTG3P	processed_pseudogene	PTTG3P	pituitary tumor-transforming 3, pseudogene	ref|NR_002734|ens|ENST00000521862|gb|AF095289	Homo sapiens pituitary tumor-transforming 3, pseudogene (PTTG3P), non-coding RNA [NR_002734]
359	94	0	A_33_P3225250	NM_139178	-1.01803	7.77365	-4.88479	0.000182276	0.00669538	0.710074	ENSG00000166199.12	ALKBH3	protein_coding	ALKBH3	alkB, alkylation repair homolog 3 (E. coli)	ref|NM_139178|ens|ENST00000534171|ens|ENST00000533200|ens|ENST00000530754	Homo sapiens alkB, alkylation repair homolog 3 (E. coli) (ALKBH3), mRNA [NM_139178]
154	40	0	A_24_P253251	NM_003045	-1.01798	8.24969	-4.64086	0.000296933	0.00950849	0.222989	ENSG00000139514.12	SLC7A1	protein_coding	SLC7A1	solute carrier family 7 (cationic amino acid transporter, y+ system), member 1	ref|NM_003045|ens|ENST00000380752|ref|XM_005266507|gb|AK124591	Homo sapiens solute carrier family 7 (cationic amino acid transporter, y+ system), member 1 (SLC7A1), mRNA [NM_003045]
79	160	0	A_33_P3223082	NM_014763	-1.01613	6.46396	-5.12074	0.000114423	0.00456915	1.17551	ENSG00000270696.1	AC005034.3	antisense_RNA	MRPL19	mitochondrial ribosomal protein L19	ref|NM_014763|gb|AL157503|gb|AK024792|tc|THC2652214	Homo sapiens mitochondrial ribosomal protein L19 (MRPL19), mRNA [NM_014763]
15	53	0	A_33_P3290909	NM_001281463	-1.01448	7.01588	-4.84876	0.00019582	0.00706009	0.638479	ENSG00000072501.17	SMC1A	protein_coding	SMC1A	structural maintenance of chromosomes 1A	ref|NM_001281463|ref|NM_006306|ens|ENST00000375340|ens|ENST00000322213	Homo sapiens structural maintenance of chromosomes 1A (SMC1A), transcript variant 2, mRNA [NM_001281463]
277	44	0	A_33_P3405360	NM_005388	-1.00254	6.75928	-4.72187	0.000252333	0.00857333	0.385349	ENSG00000136940.13	PDCL	protein_coding	PDCL	phosducin-like	ref|NM_005388|ens|ENST00000394285|ens|ENST00000436632|ens|ENST00000259467	Homo sapiens phosducin-like (PDCL), mRNA [NM_005388]
187	115	0	A_33_P3350634	NM_001256270	-0.996881	8.42534	-5.08268	0.000123292	0.00486519	1.10085	ENSG00000079616.12	KIF22	protein_coding	KIF22	kinesin family member 22	ref|NM_001256270|ref|NM_001256269|ref|NM_007317|ens|ENST00000160827	Homo sapiens kinesin family member 22 (KIF22), transcript variant 3, mRNA [NM_001256270]
11	12	0	A_24_P144881	NM_005977	-0.996841	7.68181	-4.9443	0.00016198	0.00603541	0.82802	ENSG00000127870.16	RNF6	protein_coding	RNF6	ring finger protein (C3H2C3 type) 6	ref|NM_005977|ref|NM_183044|ref|NM_183043|ens|ENST00000476347	Homo sapiens ring finger protein (C3H2C3 type) 6 (RNF6), transcript variant 1, mRNA [NM_005977]
196	70	0	A_24_P290373	NM_022101	-0.995971	7.34627	-4.80807	0.000212366	0.00752137	0.557475	ENSG00000233170.4	AC138356.2	processed_pseudogene	CXorf56	chromosome X open reading frame 56	ref|NM_022101|ref|NM_001170569|ref|NR_003671|ens|ENST00000521192	Homo sapiens chromosome X open reading frame 56 (CXorf56), transcript variant 1, mRNA [NM_022101]
216	119	0	A_24_P212072	NM_032290	-0.991426	5.67831	-4.67072	0.000279621	0.009189	0.2829	ENSG00000133302.12	SLF1	protein_coding	ANKRD32	ankyrin repeat domain 32	ref|NM_032290|ens|ENST00000504099|ens|ENST00000466957|ens|ENST00000508130	Homo sapiens ankyrin repeat domain 32 (ANKRD32), mRNA [NM_032290]
236	47	0	A_33_P3273309	NM_001040185	-0.986518	7.59667	-4.67109	0.000279412	0.009189	0.283647	ENSG00000196417.12	ZNF765	protein_coding	ZNF765	zinc finger protein 765	ref|NM_001040185|ref|NM_001008401|ref|NM_001289952|ref|NM_001289951	Homo sapiens zinc finger protein 765 (ZNF765), mRNA [NM_001040185]
140	8	0	A_33_P3396159	NM_005436	-0.982067	8.73168	-4.75386	0.000236669	0.00826528	0.449307	ENSG00000108091.10	CCDC6	protein_coding	CCDC6	coiled-coil domain containing 6	ref|NM_005436|ens|ENST00000491922|ens|ENST00000263102|gb|AK056848	Homo sapiens coiled-coil domain containing 6 (CCDC6), mRNA [NM_005436]
50	26	0	A_23_P68851	NM_001039570	-0.969884	5.81199	-5.39582	6.71e-05	0.00295456	1.71013	ENSG00000183762.12	KREMEN1	protein_coding	KREMEN1	kringle containing transmembrane protein 1	ref|NM_001039570|ens|ENST00000400335|gb|AK172861|tc|THC2471664	Homo sapiens kringle containing transmembrane protein 1 (KREMEN1), transcript variant 3, mRNA [NM_001039570]
131	139	0	A_33_P3234347	NM_001171689	-0.968264	8.76604	-4.70973	0.000258548	0.00872534	0.36107	ENSG00000101935.9	AMMECR1	protein_coding	AMMECR1	Alport syndrome, mental retardation, midface hypoplasia and elliptocytosis chromosomal region gene 1	ref|NM_001171689|ref|NM_015365|ref|NM_001025580|ens|ENST00000372057	Homo sapiens Alport syndrome, mental retardation, midface hypoplasia and elliptocytosis chromosomal region gene 1 (AMMECR1), transcript variant 3, mRNA [NM_001171689]
195	20	0	A_24_P66545	NM_001145642	-0.947909	7.2095	-5.40853	6.54e-05	0.00295043	1.73461	ENSG00000145016.15	RUBCN	protein_coding	KIAA0226	KIAA0226	ref|NM_001145642|ref|NM_014687|ens|ENST00000296343|ref|XM_006713829	Homo sapiens KIAA0226 (KIAA0226), transcript variant 1, mRNA [NM_001145642]
134	1	0	A_33_P3367017	NM_001024957	-0.942894	7.79392	-4.87006	0.000187692	0.00684087	0.680822	ENSG00000174744.13	BRMS1	protein_coding	BRMS1	breast cancer metastasis suppressor 1	ref|NM_001024957|ref|NM_015399|ens|ENST00000534617|ens|ENST00000525127	Homo sapiens breast cancer metastasis suppressor 1 (BRMS1), transcript variant 2, mRNA [NM_001024957]
15	47	0	A_24_P99090	NM_018204	-0.939204	6.95869	-4.68597	0.000271182	0.0090602	0.31347	ENSG00000136108.14	CKAP2	protein_coding	CKAP2	cytoskeleton associated protein 2	ref|NM_018204|ref|NM_001286687|ref|NM_001098525|ref|NM_001286686	Homo sapiens cytoskeleton associated protein 2 (CKAP2), transcript variant 1, mRNA [NM_018204]
51	55	0	A_24_P381962	NM_001030007	-0.938839	9.36444	-4.94617	0.000161381	0.00603541	0.831721	ENSG00000166747.12	AP1G1	protein_coding	AP1G1	adaptor-related protein complex 1, gamma 1 subunit	ref|NM_001030007|ref|NM_001128|ens|ENST00000299980|gb|BC051747	Homo sapiens adaptor-related protein complex 1, gamma 1 subunit (AP1G1), transcript variant 1, mRNA [NM_001030007]
90	121	0	A_23_P103661	NM_139118	-0.935524	6.96316	-4.9632	0.000156034	0.00592397	0.865398	ENSG00000163374.19	YY1AP1	protein_coding	YY1AP1	YY1 associated protein 1	ref|NM_139118|ref|NM_018253|ref|NM_001198899|ref|NM_001198906	Homo sapiens YY1 associated protein 1 (YY1AP1), transcript variant 2, mRNA [NM_139118]
261	119	0	A_24_P206047	NM_001151	-0.926509	10.1581	-5.01594	0.000140597	0.00546204	0.969525	ENSG00000151729.10	SLC25A4	protein_coding	SLC25A4	solute carrier family 25 (mitochondrial carrier; adenine nucleotide translocator), member 4	ref|NM_001151|ens|ENST00000491736|ens|ENST00000281456|gb|AB464231	Homo sapiens solute carrier family 25 (mitochondrial carrier; adenine nucleotide translocator), member 4 (SLC25A4), mRNA [NM_001151]
243	155	0	A_24_P261052	NM_015458	-0.922743	7.97042	-4.63524	0.000300316	0.00958621	0.211689	ENSG00000104643.9	MTMR9	protein_coding	MTMR9	myotubularin related protein 9	ref|NM_015458|ens|ENST00000221086|gb|AJ297823|tc|THC2533237	Homo sapiens myotubularin related protein 9 (MTMR9), mRNA [NM_015458]
380	69	0	A_24_P173234	NM_024840	-0.915856	7.16851	-4.73341	0.00024656	0.00843437	0.408446	ENSG00000176024.17	ZNF613	protein_coding	ZNF613	zinc finger protein 613	ref|NM_024840|ref|NM_001031721|ens|ENST00000391794|ens|ENST00000613007	Homo sapiens zinc finger protein 613 (ZNF613), transcript variant 2, mRNA [NM_024840]
361	112	0	A_33_P3257784	NM_012171	-0.906121	8.35539	-5.21046	9.6e-05	0.00397702	1.35088	ENSG00000048140.17	TSPAN17	protein_coding	TSPAN17	tetraspanin 17	ref|NM_012171|ref|NM_130465|ens|ENST00000503030|ens|ENST00000310032	Homo sapiens tetraspanin 17 (TSPAN17), transcript variant 1, mRNA [NM_012171]
287	153	0	A_24_P258051	NM_032844	-0.898955	6.50785	-4.86441	0.000189814	0.00688963	0.669591	ENSG00000120539.14	MASTL	protein_coding	MASTL	microtubule associated serine/threonine kinase-like	ref|NM_032844|ref|NM_001172304|ref|NM_001172303|ens|ENST00000342386	Homo sapiens microtubule associated serine/threonine kinase-like (MASTL), transcript variant 2, mRNA [NM_032844]
244	12	0	A_23_P54991	NM_080677	-0.840075	11.6488	-4.61718	0.000311441	0.00990976	0.17542	ENSG00000264364.2	DYNLL2	protein_coding	DYNLL2	dynein, light chain, LC8-type 2	ref|NM_080677|gb|AF112997|gb|AF086304|gb|BC010744	Homo sapiens dynein, light chain, LC8-type 2 (DYNLL2), mRNA [NM_080677]
15	63	0	A_23_P78122	NM_078471	0.870589	7.15979	4.71279	0.00025697	0.00870138	0.367179	ENSG00000221995.5;ENSG00000196535.15	TIAF1;MYO18A	protein_coding	MYO18A	myosin XVIIIA	ref|NM_078471|ref|NM_203318|ref|NM_004740|ens|ENST00000530254	Homo sapiens myosin XVIIIA (MYO18A), transcript variant 1, mRNA [NM_078471]
79	63	0	A_32_P149174	NM_001008739	0.912275	7.29915	4.84023	0.000199174	0.00712971	0.62152	ENSG00000221821.3	C6orf226	protein_coding	C6orf226	chromosome 6 open reading frame 226	ref|NM_001008739|gb|HQ257974|gb|BC060325|gb|BC051007	Homo sapiens chromosome 6 open reading frame 226 (C6orf226), mRNA [NM_001008739]
117	119	0	A_23_P91076	NM_032824	0.913406	8.10448	4.61128	0.000315167	0.00996505	0.163563	ENSG00000153214.9	TMEM87B	protein_coding	TMEM87B	transmembrane protein 87B	ref|NM_032824|ens|ENST00000283206|ref|XM_006712807|ref|XM_005263827	Homo sapiens transmembrane protein 87B (TMEM87B), mRNA [NM_032824]
162	42	0	A_32_P151263	NM_001042	1.08459	6.00986	4.69563	0.000265969	0.00891576	0.332834	ENSG00000181856.14	SLC2A4	protein_coding	SLC2A4	solute carrier family 2 (facilitated glucose transporter), member 4	ref|NM_001042|ens|ENST00000317370|tc|THC2474813|tc|THC2683625	Homo sapiens solute carrier family 2 (facilitated glucose transporter), member 4 (SLC2A4), mRNA [NM_001042]
296	123	0	A_23_P85693	NM_004120	1.14957	6.34253	5.00426	0.000143874	0.00554636	0.946491	ENSG00000162645.12	GBP2	protein_coding	GBP2	guanylate binding protein 2, interferon-inducible	ref|NM_004120|ens|ENST00000463660|ens|ENST00000493802|ens|ENST00000370466	Homo sapiens guanylate binding protein 2, interferon-inducible (GBP2), mRNA [NM_004120]
249	148	0	A_23_P31721	NM_001951	1.17224	6.61487	5.95438	2.34e-05	0.00133029	2.76607	ENSG00000133740.10	E2F5	protein_coding	E2F5	E2F transcription factor 5, p130-binding	ref|NM_001951|ref|NM_001083588|ref|NM_001083589|ens|ENST00000517476	Homo sapiens E2F transcription factor 5, p130-binding (E2F5), transcript variant 1, mRNA [NM_001951]
7	88	0	A_23_P145529	NM_181795	1.2258	6.95116	4.64168	0.000296441	0.00950849	0.224641	ENSG00000135549.14	PKIB	protein_coding	PKIB	protein kinase (cAMP-dependent, catalytic) inhibitor beta	ref|NM_181795|ref|NM_001270393|ref|NM_001270394|ref|NM_181794	Homo sapiens protein kinase (cAMP-dependent, catalytic) inhibitor beta (PKIB), transcript variant 1, mRNA [NM_181795]
210	47	0	A_33_P3348797	NM_001135586	1.23824	6.59598	5.4276	6.31e-05	0.00288726	1.77131	ENSG00000181904.8	C5orf24	protein_coding	C5orf24	chromosome 5 open reading frame 24	ref|NM_001135586|ref|NM_152409|ref|NM_001300894|ens|ENST00000338051	Homo sapiens chromosome 5 open reading frame 24 (C5orf24), transcript variant 1, mRNA [NM_001135586]
306	136	0	A_33_P3417820	NM_024313	1.27926	9.53243	5.42072	6.39e-05	0.00291189	1.75807	ENSG00000273899.4	NOL12	protein_coding	NOL12	nucleolar protein 12	ref|NM_024313|ens|ENST00000611699|ens|ENST00000493862|ens|ENST00000438329	Homo sapiens nucleolar protein 12 (NOL12), mRNA [NM_024313]
47	113	0	A_24_P69095	NM_003633	1.31844	7.41613	6.91479	4.21e-06	0.000342865	4.48026	ENSG00000171617.13	ENC1	protein_coding	ENC1	ectodermal-neural cortex 1 (with BTB domain)	ref|NM_003633|ref|NM_001256574|ref|NM_001256575|ref|NM_001256576	Homo sapiens ectodermal-neural cortex 1 (with BTB domain) (ENC1), transcript variant 1, mRNA [NM_003633]
151	21	0	A_23_P150053	NM_001613	1.3307	8.07907	5.40693	6.56e-05	0.00295043	1.73152	ENSG00000107796.13	ACTA2	protein_coding	ACTA2	actin, alpha 2, smooth muscle, aorta	ref|NM_001613|ref|NM_001141945|ens|ENST00000458208|ens|ENST00000224784	Homo sapiens actin, alpha 2, smooth muscle, aorta (ACTA2), transcript variant 2, mRNA [NM_001613]
260	132	0	A_21_P0007573	ENST00000539116	1.33543	3.20035	4.88923	0.000180676	0.00668235	0.718879	ENSG00000256268.1	LINC02454	lincRNA			ens|ENST00000539116|linc|lnc-MSRB3-2:3|linc|lnc-MSRB3-2:1|linc|lnc-MSRB3-2:4	Unknown
17	148	0	A_23_P106405	NM_002487	1.35489	10.3365	6.00104	2.14e-05	0.00126742	2.85238	ENSG00000182636.5	NDN	protein_coding	NDN	necdin, melanoma antigen (MAGE) family member	ref|NM_002487|ens|ENST00000331837|gb|U35139|gb|AK129654	Homo sapiens necdin, melanoma antigen (MAGE) family member (NDN), mRNA [NM_002487]
42	25	0	A_23_P214244	NM_021572	1.36967	7.50445	6.38674	1.06e-05	0.00073478	3.55407	ENSG00000112796.9	ENPP5	protein_coding	ENPP5	ectonucleotide pyrophosphatase/phosphodiesterase 5 (putative)	ref|NM_021572|ref|NM_001290072|ref|NM_001290073|ens|ENST00000230565	Homo sapiens ectonucleotide pyrophosphatase/phosphodiesterase 5 (putative) (ENPP5), transcript variant 2, mRNA [NM_021572]
144	28	0	A_21_P0013372	ENST00000439058	1.37049	2.34441	5.12079	0.000114411	0.00456915	1.17561	ENSG00000233834.6	AC005083.1	processed_transcript	LOC100506098	uncharacterized LOC100506098	ens|ENST00000439058|ens|ENST00000430859|ref|XR_108746|ref|XR_108744	PREDICTED: Homo sapiens uncharacterized LOC100506098 (LOC100506098), transcript variant X3, ncRNA [XR_108746]
95	35	0	A_24_P132787	NM_021252	1.45693	6.86802	5.09775	0.000119699	0.00474207	1.13042	ENSG00000099246.16	RAB18	protein_coding	RAB18	RAB18, member RAS oncogene family	ref|NM_021252|ref|NM_001256410|ref|NM_001256411|ref|NM_001256415	Homo sapiens RAB18, member RAS oncogene family (RAB18), transcript variant 1, mRNA [NM_021252]
11	44	0	A_23_P378690	NM_001008495	1.47182	5.25308	6.95629	3.92e-06	0.000321911	4.55135	ENSG00000180694.13	TMEM64	protein_coding	TMEM64	transmembrane protein 64	ref|NM_001008495|ref|NM_001146273|ens|ENST00000458549|ens|ENST00000418210	Homo sapiens transmembrane protein 64 (TMEM64), transcript variant 1, mRNA [NM_001008495]
345	151	0	A_23_P13797	NM_024738	1.72113	5.68954	6.59222	7.38e-06	0.000532002	3.91926	ENSG00000111412.5	C12orf49	protein_coding	C12orf49	chromosome 12 open reading frame 49	ref|NM_024738|gb|AK025068|tc|THC2463650	Homo sapiens chromosome 12 open reading frame 49 (C12orf49), mRNA [NM_024738]
29	12	0	A_23_P128613	NM_024089	1.74878	5.37651	4.6607	0.000285311	0.00931488	0.262809	ENSG00000134901.12	KDELC1	protein_coding	KDELC1	KDEL (Lys-Asp-Glu-Leu) containing 1	ref|NM_024089|ens|ENST00000484943|ens|ENST00000460338|ens|ENST00000376004	Homo sapiens KDEL (Lys-Asp-Glu-Leu) containing 1 (KDELC1), mRNA [NM_024089]
238	97	0	A_23_P62890	NM_002053	2.27059	4.15152	6.11975	1.72e-05	0.00105967	3.07059	ENSG00000117228.9	GBP1	protein_coding	GBP1	guanylate binding protein 1, interferon-inducible	ref|NM_002053|ens|ENST00000370473|ref|XM_006710573|gb|M55542	Homo sapiens guanylate binding protein 1, interferon-inducible (GBP1), mRNA [NM_002053]
