# Supplementary material for: The Role of lncRNAs TAPIR-1 and -2 as Diagnostic Markers and Potential Therapeutic Targets in Prostate Cancer
Source: Cancers (Basel). 2020 Apr 30;12(5):1122. doi: 10.3390/cancers12051122 (PMC7280983; doi:10.3390/cancers12051122)
Supplement: Supplementary file 1 [file cancers-12-01122-s001.zip › SUPP/Excel file S2.xlsx]

## Sheet: Tabelle2
Row	Col	ControlType	ProbeName	SystematicName	logFC	AveExpr	t	P.Value	adj.P.Val	B	geneID_BLAT	geneName_BLAT	biotype_or_class_code_BLAT	GeneSymbol_Agilent	GeneName_Agilent	Accessions_Agilent	Description_Agilent
352	43	0	A_23_P126212	NM_022111	-4.79269	4.61626	-12.7925	1.25034e-09	1.24395e-06	12.3984	ENSG00000092853.13	CLSPN	protein_coding	CLSPN	claspin	ref|NM_022111|ref|NM_001190481|ens|ENST00000318121|ens|ENST00000373220	Homo sapiens claspin (CLSPN), transcript variant 1, mRNA [NM_022111]
72	9	0	A_23_P10385	NM_016448	-4.17757	4.14059	-12.8532	1.16911e-09	1.24395e-06	12.4614	ENSG00000143476.17	DTL	protein_coding	DTL	denticleless E3 ubiquitin protein ligase homolog (Drosophila)	ref|NM_016448|ref|NM_001286230|ref|NM_001286229|ens|ENST00000475419	Homo sapiens denticleless E3 ubiquitin protein ligase homolog (Drosophila) (DTL), transcript variant 1, mRNA [NM_016448]
16	58	0	A_32_P96719	NM_024745	-3.86925	3.79778	-8.79114	2.10234e-07	3.39868e-05	7.44949	ENSG00000171241.8	SHCBP1	protein_coding	SHCBP1	SHC SH2-domain binding protein 1	ref|NM_024745|ens|ENST00000303383|gb|AK055931|gb|BC000960	Homo sapiens SHC SH2-domain binding protein 1 (SHCBP1), mRNA [NM_024745]
179	78	0	A_23_P410625	NM_153695	-3.82766	6.47021	-16.5958	2.90597e-11	1.87614e-07	15.8219	ENSG00000165244.6	ZNF367	protein_coding	ZNF367	zinc finger protein 367	ref|NM_153695|ens|ENST00000375256|gb|BC126141|gb|AY554165	Homo sapiens zinc finger protein 367 (ZNF367), mRNA [NM_153695]
318	65	0	A_23_P250385	NM_005322	-3.7814	9.04623	-11.6892	4.4535e-09	2.23187e-06	11.1963	ENSG00000184357.4	HIST1H1B	protein_coding	HIST1H1B	histone cluster 1, H1b	ref|NM_005322|ens|ENST00000331442|gb|EU446959|gb|BC101581	Homo sapiens histone cluster 1, H1b (HIST1H1B), mRNA [NM_005322]
170	164	0	A_23_P408955	NM_004091	-3.54235	3.99732	-8.51825	3.16326e-07	4.71241e-05	7.04569	ENSG00000007968.6	E2F2	protein_coding	E2F2	E2F transcription factor 2	ref|NM_004091|ens|ENST00000361729|ref|XM_005245749|ref|XM_005245748	Homo sapiens E2F transcription factor 2 (E2F2), mRNA [NM_004091]
139	51	0	A_23_P129075	NM_024908	-3.26159	4.41018	-7.88499	8.45147e-07	9.41212e-05	6.07058	ENSG00000092470.11	WDR76	protein_coding	WDR76	WD repeat domain 76	ref|NM_024908|ref|NM_001167941|ens|ENST00000478130|ens|ENST00000263795	Homo sapiens WD repeat domain 76 (WDR76), transcript variant 1, mRNA [NM_024908]
41	99	0	A_23_P80032	NM_005225	-3.26127	6.36825	-14.8191	1.51572e-10	5.06403e-07	14.3469	ENSG00000101412.12	E2F1	protein_coding	E2F1	E2F transcription factor 1	ref|NM_005225|ens|ENST00000343380|ens|ENST00000622594|gb|S49592	Homo sapiens E2F transcription factor 1 (E2F1), mRNA [NM_005225]
219	13	0	A_23_P48717	NM_006432	-3.12209	10.2414	-13.4117	6.37711e-10	9.13112e-07	13.0271	ENSG00000119655.10	NPC2	protein_coding	NPC2	Niemann-Pick disease, type C2	ref|NM_006432|ens|ENST00000554482|ens|ENST00000555619|gb|AK222474	Homo sapiens Niemann-Pick disease, type C2 (NPC2), mRNA [NM_006432]
263	51	0	A_23_P251421	NM_031942	-3.10564	3.16541	-8.4133	3.71015e-07	4.97662e-05	6.8878	ENSG00000144354.13	CDCA7	protein_coding	CDCA7	cell division cycle associated 7	ref|NM_031942|ref|NM_145810|ens|ENST00000467411|ens|ENST00000347703	Homo sapiens cell division cycle associated 7 (CDCA7), transcript variant 1, mRNA [NM_031942]
257	27	0	A_23_P254733	NM_024629	-3.08593	6.15613	-11.4034	6.28835e-09	2.86492e-06	10.8666	ENSG00000151725.11	CENPU	protein_coding	CENPU	centromere protein U	ref|NM_024629|ref|NR_104593|ens|ENST00000502461|ens|ENST00000510146	Homo sapiens centromere protein U (CENPU), transcript variant 1, mRNA [NM_024629]
72	84	0	A_23_P155969	NM_014264	-3.07863	2.94754	-9.18071	1.19094e-07	2.29554e-05	8.00945	ENSG00000142731.10	PLK4	protein_coding	PLK4	polo-like kinase 4	ref|NM_014264|ref|NM_001190799|ref|NM_001190801|ens|ENST00000510192	Homo sapiens polo-like kinase 4 (PLK4), transcript variant 1, mRNA [NM_014264]
34	131	0	A_23_P93258	NM_003537	-3.01747	11.7018	-16.3116	3.74368e-11	1.87614e-07	15.5989	ENSG00000274267.1	HIST1H3B	protein_coding	HIST1H3B	histone cluster 1, H3b	ref|NM_003537|ens|ENST00000621411|gb|BC099630|gb|BC096132	Homo sapiens histone cluster 1, H3b (HIST1H3B), mRNA [NM_003537]
285	84	0	A_33_P3360216	NM_003509	-3.00823	9.40373	-12.2846	2.21774e-09	1.58774e-06	11.8585	ENSG00000196747.4	HIST1H2AI	protein_coding	HIST1H2AI	histone cluster 1, H2ai	ref|NM_003509|ens|ENST00000358739|gb|CK000930	Homo sapiens histone cluster 1, H2ai (HIST1H2AI), mRNA [NM_003509]
334	2	0	A_33_P3230548	NM_014875	-3.00254	4.2726	-9.60562	6.53161e-08	1.55872e-05	8.59887	ENSG00000118193.11	KIF14	protein_coding	KIF14	kinesin family member 14	ref|NM_014875|ens|ENST00000367350|ens|ENST00000614960|gb|D26361	Homo sapiens kinesin family member 14 (KIF14), mRNA [NM_014875]
14	79	0	A_23_P207400	NM_007300	-2.98849	2.83576	-13.5945	5.2538e-10	9.13112e-07	13.2069	ENSG00000012048.20	BRCA1	protein_coding	BRCA1	breast cancer 1, early onset	ref|NM_007300|ref|NM_007294|ref|NM_007297|ref|NM_007299	Homo sapiens breast cancer 1, early onset (BRCA1), transcript variant 2, mRNA [NM_007300]
294	46	0	A_33_P3867534	NM_182751	-2.92706	4.03648	-8.24739	4.787e-07	5.87185e-05	6.63521	ENSG00000065328.16	MCM10	protein_coding	MCM10	minichromosome maintenance complex component 10	ref|NM_182751|ref|NM_018518|ens|ENST00000378694|ens|ENST00000378714	Homo sapiens minichromosome maintenance complex component 10 (MCM10), transcript variant 1, mRNA [NM_182751]
288	22	0	A_23_P259586	NM_003318	-2.90986	4.4415	-8.77752	2.14521e-07	3.41293e-05	7.42956	ENSG00000112742.9	TTK	protein_coding	TTK	TTK protein kinase	ref|NM_003318|ref|NM_001166691|ens|ENST00000504590|ens|ENST00000369798	Homo sapiens TTK protein kinase (TTK), transcript variant 1, mRNA [NM_003318]
144	96	0	A_24_P225616	NM_001034	-2.88461	6.98644	-11.2393	7.68976e-09	3.21144e-06	10.6737	ENSG00000171848.14	RRM2	protein_coding	RRM2	ribonucleotide reductase M2	ref|NM_001034|ref|NM_001165931|ens|ENST00000360566|ens|ENST00000304567	Homo sapiens ribonucleotide reductase M2 (RRM2), transcript variant 2, mRNA [NM_001034]
224	64	0	A_23_P50108	NM_006101	-2.82261	6.14154	-6.64866	6.68051e-06	0.000461784	4.00615	ENSG00000080986.12	NDC80	protein_coding	NDC80	NDC80 kinetochore complex component	ref|NM_006101|ens|ENST00000261597|gb|AK313184|gb|AB529174	Homo sapiens NDC80 kinetochore complex component (NDC80), mRNA [NM_006101]
179	62	0	A_33_P3270657	NM_198947	-2.77063	4.45644	-10.9835	1.05724e-08	4.15542e-06	10.3677	ENSG00000189057.10	FAM111B	protein_coding	FAM111B	family with sequence similarity 111, member B	ref|NM_198947|ref|NM_001142703|ref|NM_001142704|ens|ENST00000343597	Homo sapiens family with sequence similarity 111, member B (FAM111B), transcript variant 1, mRNA [NM_198947]
42	160	0	A_23_P66732	NM_031965	-2.7064	4.9678	-10.6623	1.59011e-08	5.25739e-06	9.97386	ENSG00000177602.5	HASPIN	protein_coding	GSG2	germ cell associated 2 (haspin)	ref|NM_031965|ens|ENST00000325418|gb|BC016626|gb|AK315247	Homo sapiens germ cell associated 2 (haspin) (GSG2), mRNA [NM_031965]
201	132	0	A_23_P104651	NM_080668	-2.70597	4.68215	-7.62093	1.29227e-06	0.000132489	5.64781	ENSG00000146670.9	CDCA5	protein_coding	CDCA5	cell division cycle associated 5	ref|NM_080668|ens|ENST00000275517|gb|AK093670|gb|AX748254	Homo sapiens cell division cycle associated 5 (CDCA5), mRNA [NM_080668]
324	4	0	A_23_P152136	NM_022770	-2.6841	5.08978	-8.23398	4.88729e-07	5.90184e-05	6.61465	ENSG00000181938.13	GINS3	protein_coding	GINS3	GINS complex subunit 3 (Psf3 homolog)	ref|NM_022770|ref|NM_001126129|ref|NM_001126130|ens|ENST00000328514	Homo sapiens GINS complex subunit 3 (Psf3 homolog) (GINS3), transcript variant 2, mRNA [NM_022770]
109	102	0	A_33_P3326210	NM_001017420	-2.67771	5.82187	-11.3229	6.93921e-09	3.02399e-06	10.7723	ENSG00000171320.14	ESCO2	protein_coding	ESCO2	establishment of sister chromatid cohesion N-acetyltransferase 2	ref|NM_001017420|ens|ENST00000397418|ens|ENST00000522378|ens|ENST00000305188	Homo sapiens establishment of sister chromatid cohesion N-acetyltransferase 2 (ESCO2), mRNA [NM_001017420]
78	35	0	A_23_P23303	NM_003686	-2.65728	5.54912	-13.2749	7.38301e-10	9.24999e-07	12.8909	ENSG00000174371.16	EXO1	protein_coding	EXO1	exonuclease 1	ref|NM_003686|ref|NM_130398|ref|NM_006027|ens|ENST00000518741	Homo sapiens exonuclease 1 (EXO1), transcript variant 3, mRNA [NM_003686]
9	110	0	A_23_P118246	NM_016095	-2.6486	6.35744	-13.4684	6.0031e-10	9.13112e-07	13.0832	ENSG00000131153.8	GINS2	protein_coding	GINS2	GINS complex subunit 2 (Psf2 homolog)	ref|NM_016095|gb|AK091519|gb|AK001275|gb|BC022839	Homo sapiens GINS complex subunit 2 (Psf2 homolog) (GINS2), mRNA [NM_016095]
84	31	0	A_23_P99292	NM_006479	-2.63348	6.12179	-9.18519	1.1833e-07	2.29554e-05	8.01578	ENSG00000111247.14	RAD51AP1	protein_coding	RAD51AP1	RAD51 associated protein 1	ref|NM_006479|ref|NM_001130862|ens|ENST00000535558|ens|ENST00000442992	Homo sapiens RAD51 associated protein 1 (RAD51AP1), transcript variant 2, mRNA [NM_006479]
97	67	0	A_23_P163099	NM_002692	-2.60812	4.85187	-8.41088	3.7239e-07	4.97662e-05	6.88414	ENSG00000100479.12	POLE2	protein_coding	POLE2	polymerase (DNA directed), epsilon 2, accessory subunit	ref|NM_002692|ref|NM_001197331|ref|NM_001197330|ens|ENST00000556584	Homo sapiens polymerase (DNA directed), epsilon 2, accessory subunit (POLE2), transcript variant 1, mRNA [NM_002692]
116	72	0	A_23_P356684	NM_018685	-2.60726	4.85395	-8.24511	4.80386e-07	5.87185e-05	6.63173	ENSG00000011426.10	ANLN	protein_coding	ANLN	anillin, actin binding protein	ref|NM_018685|ref|NM_001284301|ref|NM_001284302|ens|ENST00000491782	Homo sapiens anillin, actin binding protein (ANLN), transcript variant 1, mRNA [NM_018685]
102	129	0	A_23_P345707	NM_152259	-2.57769	4.4373	-9.96442	3.99236e-08	1.06888e-05	9.07987	ENSG00000140534.13	TICRR	protein_coding	TICRR	TOPBP1-interacting checkpoint and replication regulator	ref|NM_152259|ens|ENST00000268138|gb|GQ227787|gb|AK123612	Homo sapiens TOPBP1-interacting checkpoint and replication regulator (TICRR), mRNA [NM_152259]
201	23	0	A_23_P30799	NM_021018	-2.57272	10.7508	-13.4623	6.04228e-10	9.13112e-07	13.0772	ENSG00000277775.1	HIST1H3F	protein_coding	HIST1H3F	histone cluster 1, H3f	ref|NM_021018|ens|ENST00000618052|gb|CR542011|gb|AK314142	Homo sapiens histone cluster 1, H3f (HIST1H3F), mRNA [NM_021018]
131	116	0	A_33_P3384871	NM_001142522	-2.53757	4.33602	-7.69166	1.1523e-06	0.000120308	5.76201	ENSG00000112029.9	FBXO5	protein_coding	FBXO5	F-box protein 5	ref|NM_001142522|ref|NM_012177|ens|ENST00000367241|ens|ENST00000229758	Homo sapiens F-box protein 5 (FBXO5), transcript variant 2, mRNA [NM_001142522]
39	163	0	A_23_P100344	NM_014321	-2.52398	6.29134	-11.5372	5.34577e-09	2.55146e-06	11.022	ENSG00000091651.8	ORC6	protein_coding	ORC6	origin recognition complex, subunit 6	ref|NM_014321|ref|NR_037620|ens|ENST00000575571|ens|ENST00000567000	Homo sapiens origin recognition complex, subunit 6 (ORC6), transcript variant 1, mRNA [NM_014321]
95	143	0	A_23_P94422	NM_014791	-2.44875	6.50869	-12.4783	1.77842e-09	1.37116e-06	12.067	ENSG00000165304.7	MELK	protein_coding	MELK	maternal embryonic leucine zipper kinase	ref|NM_014791|ref|NM_001256689|ref|NM_001256685|ref|NM_001256687	Homo sapiens maternal embryonic leucine zipper kinase (MELK), transcript variant 1, mRNA [NM_014791]
25	10	0	A_24_P217834	NM_003530	-2.44606	11.8366	-12.6478	1.46934e-09	1.24395e-06	12.2467	ENSG00000197409.7;ENSG00000282988.1	HIST1H3D	protein_coding	HIST1H3D	histone cluster 1, H3d	ref|NM_003530|ens|ENST00000356476|gb|AK316611|gb|AB590086	Homo sapiens histone cluster 1, H3d (HIST1H3D), mRNA [NM_003530]
68	68	0	A_33_P3284951	NM_006739	-2.43438	8.27757	-12.1917	2.46805e-09	1.64915e-06	11.7573	ENSG00000100297.15	MCM5	protein_coding	MCM5	minichromosome maintenance complex component 5	ref|NM_006739|ref|XM_006724242|gb|AK312533|gb|AB463121	Homo sapiens minichromosome maintenance complex component 5 (MCM5), mRNA [NM_006739]
348	91	0	A_33_P3217238	NM_014109	-2.40683	4.97257	-6.38307	1.06999e-05	0.000674501	3.53416	ENSG00000156802.12	ATAD2	protein_coding	ATAD2	ATPase family, AAA domain containing 2	ref|NM_014109|ens|ENST00000287394|ens|ENST00000517666|gb|BC010686	Homo sapiens ATPase family, AAA domain containing 2 (ATAD2), mRNA [NM_014109]
16	112	0	A_24_P9321	NM_003533	-2.37796	8.3702	-9.91558	4.26573e-08	1.06888e-05	9.01527	ENSG00000275379.1	HIST1H3I	protein_coding	HIST1H3I	histone cluster 1, H3i	ref|NM_003533|ens|ENST00000616365|gb|BC069305|gb|BC066884	Homo sapiens histone cluster 1, H3i (HIST1H3I), mRNA [NM_003533]
96	100	0	A_24_P270033	NM_198275	-2.37374	7.53376	-12.0054	3.06464e-09	1.91981e-06	11.552	ENSG00000160588.9	MPZL3	protein_coding	MPZL3	myelin protein zero-like 3	ref|NM_198275|ref|NM_001286152|ref|NR_104405|ref|NR_104404	Homo sapiens myelin protein zero-like 3 (MPZL3), transcript variant 1, mRNA [NM_198275]
75	21	0	A_23_P70445	NM_003532	-2.33393	10.3137	-11.9385	3.31475e-09	1.95434e-06	11.4775	ENSG00000274750.2	HIST1H3E	protein_coding	HIST1H3E	histone cluster 1, H3e	ref|NM_003532|ens|ENST00000614911|gb|CR542014|gb|AK313905	Homo sapiens histone cluster 1, H3e (HIST1H3E), mRNA [NM_003532]
107	134	0	A_23_P80902	NM_020242	-2.30586	4.0675	-8.70647	2.38423e-07	3.73392e-05	7.32524	ENSG00000163808.16	KIF15	protein_coding	KIF15	kinesin family member 15	ref|NM_020242|ens|ENST00000453693|ens|ENST00000326047|ens|ENST00000438321	Homo sapiens kinesin family member 15 (KIF15), mRNA [NM_020242]
208	37	0	A_23_P88630	NM_000057	-2.30486	3.86648	-6.67748	6.35135e-06	0.000454711	4.05675	ENSG00000197299.10	BLM	protein_coding	BLM	Bloom syndrome, RecQ helicase-like	ref|NM_000057|ref|NM_001287248|ref|NM_001287246|ref|NM_001287247	Homo sapiens Bloom syndrome, RecQ helicase-like (BLM), transcript variant 1, mRNA [NM_000057]
144	55	0	A_23_P397341	NM_152341	-2.30397	7.36669	-9.92982	4.18403e-08	1.06888e-05	9.03413	ENSG00000162073.13	PAQR4	protein_coding	PAQR4	progestin and adipoQ receptor family member IV	ref|NM_152341|ref|NM_001284511|ref|NM_001284512|ref|NM_001284513	Homo sapiens progestin and adipoQ receptor family member IV (PAQR4), transcript variant 1, mRNA [NM_152341]
361	36	0	A_33_P3404989	NM_003536	-2.30102	10.4155	-12.6357	1.48932e-09	1.24395e-06	12.234	ENSG00000278828.1	HIST1H3H	protein_coding	HIST1H3H	histone cluster 1, H3h	ref|NM_003536|ens|ENST00000369163|gb|BC062305|gb|BC007518	Homo sapiens histone cluster 1, H3h (HIST1H3H), mRNA [NM_003536]
297	151	0	A_23_P45799	NM_004153	-2.29864	5.36723	-9.96631	3.98215e-08	1.06888e-05	9.08237	ENSG00000085840.12	ORC1	protein_coding	ORC1	origin recognition complex, subunit 1	ref|NM_004153|ref|NM_001190818|ref|NM_001190819|ens|ENST00000371566	Homo sapiens origin recognition complex, subunit 1 (ORC1), transcript variant 1, mRNA [NM_004153]
302	126	0	A_23_P370989	NM_005914	-2.29626	7.67737	-11.8644	3.61695e-09	2.01404e-06	11.3945	ENSG00000104738.16	MCM4	protein_coding	MCM4	minichromosome maintenance complex component 4	ref|NM_005914|ref|NM_182746|ens|ENST00000518382|ens|ENST00000521151	Homo sapiens minichromosome maintenance complex component 4 (MCM4), transcript variant 1, mRNA [NM_005914]
83	67	0	A_33_P3217819	NM_057749	-2.28768	4.92163	-9.02581	1.48981e-07	2.74723e-05	7.78909	ENSG00000175305.17	CCNE2	protein_coding	CCNE2	cyclin E2	ref|NM_057749|ens|ENST00000611101|ens|ENST00000308108|ens|ENST00000520509	Homo sapiens cyclin E2 (CCNE2), mRNA [NM_057749]
120	7	0	A_23_P379614	NM_007280	-2.28385	4.11239	-5.29104	8.21058e-05	0.00354718	1.49053	ENSG00000104147.8	OIP5	protein_coding	OIP5	Opa interacting protein 5	ref|NM_007280|ens|ENST00000220514|gb|BC015050|gb|AF025441	Homo sapiens Opa interacting protein 5 (OIP5), mRNA [NM_007280]
173	102	0	A_23_P93282	NM_003535	-2.28332	8.09378	-11.7642	4.07292e-09	2.14857e-06	11.2815	ENSG00000197153.4	HIST1H3J	protein_coding	HIST1H3J	histone cluster 1, H3j	ref|NM_003535|ens|ENST00000359303|gb|AB463735|gb|BC111921	Homo sapiens histone cluster 1, H3j (HIST1H3J), mRNA [NM_003535]
251	102	0	A_32_P150891	NM_001042517	-2.27799	6.36577	-10.2235	2.82103e-08	8.37318e-06	9.418	ENSG00000139734.17	DIAPH3	protein_coding	DIAPH3	diaphanous-related formin 3	ref|NM_001042517|ref|NM_001258369|ref|NM_001258367|ref|NM_001258366	Homo sapiens diaphanous-related formin 3 (DIAPH3), transcript variant 1, mRNA [NM_001042517]
58	125	0	A_33_P3807062	NM_018410	-2.2693	3.11268	-4.83253	0.000202254	0.00770795	0.587808	ENSG00000123485.11	HJURP	protein_coding	HJURP	Holliday junction recognition protein	ref|NM_018410|ref|NM_001282962|ref|NM_001282963|ens|ENST00000433484	Homo sapiens Holliday junction recognition protein (HJURP), transcript variant 1, mRNA [NM_018410]
282	111	0	A_23_P163481	NM_001211	-2.26489	7.56417	-10.645	1.62605e-08	5.25739e-06	9.95224	ENSG00000156970.12;ENSG00000259288.6	BUB1B;BUB1B-PAK6	protein_coding	BUB1B	BUB1 mitotic checkpoint serine/threonine kinase B	ref|NM_001211|ens|ENST00000412359|ens|ENST00000559435|ens|ENST00000287598	Homo sapiens BUB1 mitotic checkpoint serine/threonine kinase B (BUB1B), mRNA [NM_001211]
25	163	0	A_24_P126628	NM_015257	-2.24373	4.79635	-5.28683	8.2779e-05	0.00356092	1.48234	ENSG00000166881.9	NEMP1	protein_coding	TMEM194A	transmembrane protein 194A	ref|NM_015257|ref|NM_001130963|ens|ENST00000300128|ens|ENST00000379391	Homo sapiens transmembrane protein 194A (TMEM194A), transcript variant 2, mRNA [NM_015257]
194	7	0	A_23_P133123	NM_032117	-2.23733	4.72131	-7.59406	1.35001e-06	0.000136679	5.60424	ENSG00000121211.7	MND1	protein_coding	MND1	meiotic nuclear divisions 1 homolog (S. cerevisiae)	ref|NM_032117|ref|NM_001253861|ref|NR_045605|ens|ENST00000622785	Homo sapiens meiotic nuclear divisions 1 homolog (S. cerevisiae) (MND1), transcript variant 1, mRNA [NM_032117]
129	100	0	A_23_P100127	NM_170589	-2.22529	3.7246	-7.83104	9.21069e-07	0.000101449	5.985	ENSG00000137812.19	KNL1	protein_coding	CASC5	cancer susceptibility candidate 5	ref|NM_170589|ref|NM_144508|ens|ENST00000527044|ens|ENST00000533001	Homo sapiens cancer susceptibility candidate 5 (CASC5), transcript variant 1, mRNA [NM_170589]
45	96	0	A_23_P74115	NM_003579	-2.17855	5.08455	-8.83721	1.96394e-07	3.33637e-05	7.5167	ENSG00000085999.11	RAD54L	protein_coding	RAD54L	RAD54-like (S. cerevisiae)	ref|NM_003579|ref|NM_001142548|ens|ENST00000371975|ens|ENST00000442598	Homo sapiens RAD54-like (S. cerevisiae) (RAD54L), transcript variant 1, mRNA [NM_003579]
3	86	0	A_23_P12816	NM_018063	-2.17058	6.66655	-10.3256	2.46464e-08	7.7197e-06	9.54921	ENSG00000119969.14	HELLS	protein_coding	HELLS	helicase, lymphoid-specific	ref|NM_018063|ref|NM_001289067|ref|NM_001289071|ref|NM_001289068	Homo sapiens helicase, lymphoid-specific (HELLS), transcript variant 1, mRNA [NM_018063]
365	15	0	A_23_P361419	NM_018369	-2.16723	4.11376	-5.48804	5.61848e-05	0.00254814	1.87088	ENSG00000035499.12	DEPDC1B	protein_coding	DEPDC1B	DEP domain containing 1B	ref|NM_018369|ref|NM_001145208|ens|ENST00000265036|gb|AF303178	Homo sapiens DEP domain containing 1B (DEPDC1B), transcript variant 1, mRNA [NM_018369]
93	11	0	A_23_P63789	NM_032997	-2.14184	7.08441	-10.7262	1.465e-08	5.23131e-06	10.0531	ENSG00000122952.16	ZWINT	protein_coding	ZWINT	ZW10 interacting kinetochore protein	ref|NM_032997|ref|NM_007057|ref|NM_001005413|ens|ENST00000489649	Homo sapiens ZW10 interacting kinetochore protein (ZWINT), transcript variant 2, mRNA [NM_032997]
129	111	0	A_33_P3410836	NM_003539	-2.10661	10.4574	-10.9681	1.07793e-08	4.15542e-06	10.349	ENSG00000277157.1	HIST1H4D	protein_coding	HIST1H4D	histone cluster 1, H4d	ref|NM_003539|ens|ENST00000614247|gb|AB528805|gb|BC156842	Homo sapiens histone cluster 1, H4d (HIST1H4D), mRNA [NM_003539]
114	52	0	A_23_P52017	NM_018136	-2.09851	3.95222	-5.30123	8.05001e-05	0.00349287	1.51032	ENSG00000066279.17	ASPM	protein_coding	ASPM	asp (abnormal spindle) homolog, microcephaly associated (Drosophila)	ref|NM_018136|ref|NM_001206846|ens|ENST00000367408|ens|ENST00000367409	Homo sapiens asp (abnormal spindle) homolog, microcephaly associated (Drosophila) (ASPM), transcript variant 1, mRNA [NM_018136]
288	67	0	A_32_P62997	NM_018492	-2.06049	6.27131	-7.52746	1.50512e-06	0.000145056	5.49582	ENSG00000168078.9	PBK	protein_coding	PBK	PDZ binding kinase	ref|NM_018492|ref|NM_001278945|ens|ENST00000301905|ref|XM_006716368	Homo sapiens PDZ binding kinase (PBK), transcript variant 1, mRNA [NM_018492]
205	91	0	A_23_P155765	NM_002129	-2.06041	6.61264	-6.88494	4.42935e-06	0.000336328	4.41754	ENSG00000164104.11	HMGB2	protein_coding	HMGB2	high mobility group box 2	ref|NM_002129|ref|NM_001130688|ref|NM_001130689|ens|ENST00000511316	Homo sapiens high mobility group box 2 (HMGB2), transcript variant 1, mRNA [NM_002129]
367	107	0	A_33_P3369158	NM_002254	-2.04922	4.26755	-5.07458	0.00012527	0.00508334	1.06725	ENSG00000084731.14	KIF3C	protein_coding	KIF3C	kinesin family member 3C	ref|NM_002254|ens|ENST00000405914|ens|ENST00000614152|ens|ENST00000455394	Homo sapiens kinesin family member 3C (KIF3C), mRNA [NM_002254]
187	69	0	A_33_P3349536	NM_001114121	-2.02819	5.93739	-7.71257	1.11405e-06	0.000117538	5.79564	ENSG00000149554.12	CHEK1	protein_coding	CHEK1	checkpoint kinase 1	ref|NM_001114121|ens|ENST00000528276|ens|ENST00000498122|ref|XM_006718759	Homo sapiens checkpoint kinase 1 (CHEK1), transcript variant 2, mRNA [NM_001114121]
100	149	0	A_23_P29723	NM_001012410	-2.02506	4.18521	-6.12004	1.72238e-05	0.0010155	3.05683	ENSG00000129810.14	SGO1	protein_coding	SGOL1	shugoshin-like 1 (S. pombe)	ref|NM_001012410|ref|NM_001199252|ref|NM_001199254|ref|NM_001199256	Homo sapiens shugoshin-like 1 (S. pombe) (SGOL1), transcript variant A2, mRNA [NM_001012410]
180	157	0	A_24_P287941	NM_013290	-2.02455	5.7089	-9.50188	7.54971e-08	1.71979e-05	8.45697	ENSG00000131470.14	PSMC3IP	protein_coding	PSMC3IP	PSMC3 interacting protein	ref|NM_013290|ref|NM_001256015|ref|NM_001256016|ref|NM_016556	Homo sapiens PSMC3 interacting protein (PSMC3IP), transcript variant 1, mRNA [NM_013290]
350	153	0	A_23_P44505	NM_003597	-2.02217	3.04051	-6.32041	1.19745e-05	0.000750131	3.42134	ENSG00000172059.10	KLF11	protein_coding	KLF11	Kruppel-like factor 11	ref|NM_003597|ref|NM_001177718|ref|NM_001177716|ens|ENST00000535335	Homo sapiens Kruppel-like factor 11 (KLF11), transcript variant 1, mRNA [NM_003597]
153	159	0	A_23_P88731	NM_002875	-2.01778	4.48077	-8.56869	2.93123e-07	4.51996e-05	7.12106	ENSG00000051180.16	RAD51	protein_coding	RAD51	RAD51 recombinase	ref|NM_002875|ref|NM_133487|ref|NM_001164270|ref|NM_001164269	Homo sapiens RAD51 recombinase (RAD51), transcript variant 1, mRNA [NM_002875]
334	41	0	A_24_P113144	NM_024857	-2.01556	4.81141	-8.31769	4.2953e-07	5.51946e-05	6.74269	ENSG00000176208.8	ATAD5	protein_coding	ATAD5	ATPase family, AAA domain containing 5	ref|NM_024857|ens|ENST00000321990|gb|AB527112|gb|BC148343	Homo sapiens ATPase family, AAA domain containing 5 (ATAD5), mRNA [NM_024857]
18	115	0	A_23_P117852	NM_014736	-2.01216	6.45837	-10.2183	2.84035e-08	8.37318e-06	9.41136	ENSG00000166803.11	PCLAF	protein_coding	KIAA0101	KIAA0101	ref|NM_014736|ref|NM_001029989|ref|NR_109934|gb|D14657	Homo sapiens KIAA0101 (KIAA0101), transcript variant 1, mRNA [NM_014736]
346	147	0	A_23_P42198	NM_003534	-1.99454	11.0774	-10.1929	2.93826e-08	8.41435e-06	9.37841	ENSG00000273983.1	HIST1H3G	protein_coding	HIST1H3G	histone cluster 1, H3g	ref|NM_003534|gb|AB591037|gb|EU446974|gb|BC079835	Homo sapiens histone cluster 1, H3g (HIST1H3G), mRNA [NM_003534]
223	75	0	A_23_P359540	NM_003540	-1.9875	10.4378	-9.45882	8.02028e-08	1.74755e-05	8.3977	ENSG00000274618.1	HIST1H4F	protein_coding	HIST1H4F	histone cluster 1, H4f	ref|NM_003540|ens|ENST00000244537|gb|BC093765|gb|BC093763	Homo sapiens histone cluster 1, H4f (HIST1H4F), mRNA [NM_003540]
260	78	0	A_33_P3229122	NM_003522	-1.97698	10.8029	-5.74721	3.43736e-05	0.00174003	2.36371	ENSG00000277224.2	HIST1H2BF	protein_coding	HIST1H2BF	histone cluster 1, H2bf	ref|NM_003522|gb|BC096120|gb|BC096123|gb|BC056264	Homo sapiens histone cluster 1, H2bf (HIST1H2BF), mRNA [NM_003522]
321	38	0	A_32_P103633	NM_004526	-1.97637	8.35675	-10.8922	1.18622e-08	4.40352e-06	10.2568	ENSG00000073111.13	MCM2	protein_coding	MCM2	minichromosome maintenance complex component 2	ref|NM_004526|ref|NR_073375|ens|ENST00000265056|gb|AK309335	Homo sapiens minichromosome maintenance complex component 2 (MCM2), transcript variant 1, mRNA [NM_004526]
49	3	0	A_24_P346855	NM_002417	-1.97549	6.15524	-8.4268	3.63458e-07	4.97662e-05	6.90819	ENSG00000148773.13	MKI67	protein_coding	MKI67	marker of proliferation Ki-67	ref|NM_002417|ref|NM_001145966|ens|ENST00000617118|ens|ENST00000368654	Homo sapiens marker of proliferation Ki-67 (MKI67), transcript variant 1, mRNA [NM_002417]
352	58	0	A_32_P162374	NM_173529	-1.9675	2.74635	-5.60882	4.46362e-05	0.00214062	2.10165	ENSG00000166845.13	C18orf54	protein_coding	C18orf54	chromosome 18 open reading frame 54	ref|NM_173529|ref|NM_001288980|ref|NM_001288981|ref|NM_001288982	Homo sapiens chromosome 18 open reading frame 54 (C18orf54), transcript variant 3, mRNA [NM_173529]
146	150	0	A_33_P3346891	NM_001144755	-1.95947	3.31106	-6.38531	1.06571e-05	0.000674501	3.53819	ENSG00000185697.16	MYBL1	protein_coding	-	-	-	-
339	156	0	A_23_P7873	NM_002388	-1.9584	9.35277	-9.65947	6.06132e-08	1.48177e-05	8.67201	ENSG00000112118.18	MCM3	protein_coding	MCM3	minichromosome maintenance complex component 3	ref|NM_002388|ref|NM_001270472|ens|ENST00000616552|ens|ENST00000419835	Homo sapiens minichromosome maintenance complex component 3 (MCM3), transcript variant 1, mRNA [NM_002388]
358	12	0	A_24_P753161	NM_001204	-1.95408	5.95369	-6.92453	4.13771e-06	0.000319017	4.48569	ENSG00000204217.13	BMPR2	protein_coding	BMPR2	bone morphogenetic protein receptor, type II (serine/threonine kinase)	ref|NM_001204|ens|ENST00000374580|gb|BC035097|gb|AK123579	Homo sapiens bone morphogenetic protein receptor, type II (serine/threonine kinase) (BMPR2), mRNA [NM_001204]
170	104	0	A_24_P414712	NM_015695	-1.93868	4.63412	-4.97924	0.000151163	0.00596499	0.879131	ENSG00000096070.19	BRPF3	protein_coding	BRPF3	bromodomain and PHD finger containing, 3	ref|NM_015695|ens|ENST00000449261|ens|ENST00000441730|ens|ENST00000357641	Homo sapiens bromodomain and PHD finger containing, 3 (BRPF3), mRNA [NM_015695]
29	64	0	A_32_P5480	NM_203463	-1.9352	8.91363	-8.29509	4.44727e-07	5.6424e-05	6.70822	ENSG00000172292.14	CERS6	protein_coding	CERS6	ceramide synthase 6	ref|NM_203463|ref|NM_001256126|ens|ENST00000392687|ens|ENST00000305747	Homo sapiens ceramide synthase 6 (CERS6), transcript variant 2, mRNA [NM_203463]
215	90	0	A_23_P385861	NM_152562	-1.93188	5.2545	-8.50377	3.23339e-07	4.71241e-05	7.02398	ENSG00000184661.13	CDCA2	protein_coding	CDCA2	cell division cycle associated 2	ref|NM_152562|ens|ENST00000521098|ens|ENST00000330560|ref|XM_006716294	Homo sapiens cell division cycle associated 2 (CDCA2), mRNA [NM_152562]
341	158	0	A_33_P3344086	NM_021066	-1.92791	12.4408	-9.46956	7.90008e-08	1.74755e-05	8.41251	ENSG00000276368.1	HIST1H2AJ	protein_coding	HIST1H2AJ	histone cluster 1, H2aj	ref|NM_021066|ens|ENST00000333151|gb|BC066232|gb|BC066233	Homo sapiens histone cluster 1, H2aj (HIST1H2AJ), mRNA [NM_021066]
6	58	0	A_23_P118834	NM_001067	-1.92192	6.19766	-9.56951	6.86857e-08	1.60102e-05	8.54962	ENSG00000131747.14	TOP2A	protein_coding	TOP2A	topoisomerase (DNA) II alpha 170kDa	ref|NM_001067|ens|ENST00000423485|ref|XM_005257632|gb|J04088	Homo sapiens topoisomerase (DNA) II alpha 170kDa (TOP2A), mRNA [NM_001067]
238	95	0	A_23_P53891	NM_001730	-1.9205	4.20334	-5.1511	0.000107822	0.00448422	1.21749	ENSG00000102554.13	KLF5	protein_coding	KLF5	Kruppel-like factor 5 (intestinal)	ref|NM_001730|ref|NM_001286818|ens|ENST00000539231|ens|ENST00000377687	Homo sapiens Kruppel-like factor 5 (intestinal) (KLF5), transcript variant 1, mRNA [NM_001730]
23	73	0	A_33_P3351851	NM_003546	-1.91995	4.83097	-8.80144	2.07055e-07	3.39868e-05	7.46453	ENSG00000275126.1	HIST1H4L	protein_coding	HIST1H4L	histone cluster 1, H4l	ref|NM_003546|ens|ENST00000618305|gb|AB451459|gb|HQ448396	Homo sapiens histone cluster 1, H4l (HIST1H4L), mRNA [NM_003546]
297	136	0	A_24_P55148	NM_021058	-1.91395	11.6516	-9.9236	4.21949e-08	1.06888e-05	9.0259	ENSG00000124635.8	HIST1H2BJ	protein_coding	HIST1H2BJ	histone cluster 1, H2bj	ref|NM_021058|ens|ENST00000339812|ens|ENST00000607124|gb|AK311849	Homo sapiens histone cluster 1, H2bj (HIST1H2BJ), mRNA [NM_021058]
79	24	0	A_23_P15844	NM_032043	-1.90181	3.60398	-5.57877	4.72578e-05	0.00223427	2.04441	ENSG00000136492.8	BRIP1	protein_coding	BRIP1	BRCA1 interacting protein C-terminal helicase 1	ref|NM_032043|ens|ENST00000259008|gb|HQ258538|gb|BC101472	Homo sapiens BRCA1 interacting protein C-terminal helicase 1 (BRIP1), mRNA [NM_032043]
240	63	0	A_23_P338325	NM_005230	-1.89507	4.7693	-8.86352	1.88921e-07	3.26475e-05	7.55498	ENSG00000111145.7	ELK3	protein_coding	-	-	-	-
21	59	0	A_23_P118815	NM_001012271	-1.88595	8.06938	-10.7008	1.5136e-08	5.23131e-06	10.0215	ENSG00000089685.14	BIRC5	protein_coding	BIRC5	baculoviral IAP repeat containing 5	ref|NM_001012271|ref|NM_001168|ref|NM_001012270|ens|ENST00000301633	Homo sapiens baculoviral IAP repeat containing 5 (BIRC5), transcript variant 3, mRNA [NM_001012271]
29	41	0	A_33_P3214446	NM_181558	-1.87693	6.49164	-9.39094	8.82587e-08	1.84295e-05	8.30381	ENSG00000133119.12	RFC3	protein_coding	RFC3	replication factor C (activator 1) 3, 38kDa	ref|NM_181558|ens|ENST00000434425|gb|AK312544|gb|BT019668	Homo sapiens replication factor C (activator 1) 3, 38kDa (RFC3), transcript variant 2, mRNA [NM_181558]
278	144	0	A_24_P133488	NM_017955	-1.87099	4.01428	-5.75783	3.36947e-05	0.00171433	2.38372	ENSG00000170779.10	CDCA4	protein_coding	CDCA4	cell division cycle associated 4	ref|NM_017955|ref|NM_145701|ens|ENST00000392590|ens|ENST00000336219	Homo sapiens cell division cycle associated 4 (CDCA4), transcript variant 1, mRNA [NM_017955]
237	72	0	A_33_P3357322	NM_001042550	-1.86129	4.74822	-6.06165	1.91685e-05	0.00111701	2.94954	ENSG00000136824.18	SMC2	protein_coding	SMC2	structural maintenance of chromosomes 2	ref|NM_001042550|ref|NM_001265602|ref|NM_001042551|ref|NM_006444	Homo sapiens structural maintenance of chromosomes 2 (SMC2), transcript variant 1, mRNA [NM_001042550]
87	146	0	A_24_P217848	NM_003510	-1.85476	12.5766	-8.94407	1.67849e-07	2.95149e-05	7.6716	ENSG00000275221.1	HIST1H2AK	protein_coding	HIST1H2AK	histone cluster 1, H2ak	ref|NM_003510|ens|ENST00000618958|gb|AK311941|gb|BC104198	Homo sapiens histone cluster 1, H2ak (HIST1H2AK), mRNA [NM_003510]
46	7	0	A_32_P95729	NM_018193	-1.85375	7.11625	-9.40069	8.70509e-08	1.84295e-05	8.31733	ENSG00000140525.17	FANCI	protein_coding	FANCI	Fanconi anemia, complementation group I	ref|NM_018193|ref|NM_001113378|ens|ENST00000566615|ens|ENST00000447611	Homo sapiens Fanconi anemia, complementation group I (FANCI), transcript variant 2, mRNA [NM_018193]
183	108	0	A_33_P3402489	NM_006187	-1.84761	5.05313	-7.92802	7.89298e-07	8.88892e-05	6.13858	ENSG00000111331.12	OAS3	protein_coding	OAS3	2'-5'-oligoadenylate synthetase 3, 100kDa	ref|NM_006187|ens|ENST00000228928|ref|XM_005253889|gb|AK292949	Homo sapiens 2'-5'-oligoadenylate synthetase 3, 100kDa (OAS3), mRNA [NM_006187]
336	58	0	A_24_P20873	NM_003495	-1.84428	10.9916	-8.94924	1.66584e-07	2.95149e-05	7.67905	ENSG00000276180.1	HIST1H4I	protein_coding	HIST1H4I	histone cluster 1, H4i	ref|NM_003495|ens|ENST00000615353|gb|AB590709|gb|HQ257982	Homo sapiens histone cluster 1, H4i (HIST1H4I), mRNA [NM_003495]
33	60	0	A_24_P43876	NM_017998	-1.82008	4.44573	-7.3699	1.95124e-06	0.000177221	5.23685	ENSG00000135045.6	C9orf40	protein_coding	C9orf40	chromosome 9 open reading frame 40	ref|NM_017998|ens|ENST00000376854|gb|BC039588|gb|AK000972	Homo sapiens chromosome 9 open reading frame 40 (C9orf40), mRNA [NM_017998]
33	65	0	A_23_P214487	NM_003542	-1.81149	7.05593	-7.44057	1.73608e-06	0.000160869	5.35343	ENSG00000197061.4	HIST1H4C	protein_coding	HIST1H4C	histone cluster 1, H4c	ref|NM_003542|ens|ENST00000377803|gb|BC054014|tc|THC2699129	Homo sapiens histone cluster 1, H4c (HIST1H4C), mRNA [NM_003542]
16	95	0	A_24_P214231	NM_001048166	-1.8001	5.53446	-7.53368	1.48987e-06	0.000145056	5.50597	ENSG00000123473.15	STIL	protein_coding	STIL	SCL/TAL1 interrupting locus	ref|NM_001048166|ref|NM_001282936|ref|NM_001282937|ref|NM_001282938	Homo sapiens SCL/TAL1 interrupting locus (STIL), transcript variant 1, mRNA [NM_001048166]
182	6	0	A_33_P3255814	NM_001286264	-1.79161	3.34961	-5.3717	7.02513e-05	0.0030748	1.64684	ENSG00000124532.14	MRS2	protein_coding	MRS2	MRS2 magnesium transporter	ref|NM_001286264|ref|NM_020662|ref|NM_001286266|ref|NR_104423	Homo sapiens MRS2 magnesium transporter (MRS2), transcript variant 1, mRNA [NM_001286264]
336	53	0	A_23_P258493	NM_005573	-1.78281	5.55645	-6.22425	1.4247e-05	0.000870715	3.24712	ENSG00000113368.11	LMNB1	protein_coding	LMNB1	lamin B1	ref|NM_005573|ref|NM_001198557|ens|ENST00000460265|ens|ENST00000261366	Homo sapiens lamin B1 (LMNB1), transcript variant 1, mRNA [NM_005573]
1	68	0	A_33_P3323435	NM_033141	-1.78273	2.65154	-5.62116	4.3604e-05	0.00212157	2.12512	ENSG00000006432.15	MAP3K9	protein_coding	MAP3K9	mitogen-activated protein kinase kinase kinase 9	ref|NM_033141|ref|NM_001284230|ref|NM_001284231|ref|NM_001284232	Homo sapiens mitogen-activated protein kinase kinase kinase 9 (MAP3K9), transcript variant 1, mRNA [NM_033141]
70	98	0	A_23_P136817	NM_014708	-1.76898	6.33091	-8.37969	3.90568e-07	5.08398e-05	6.83692	ENSG00000184445.11	KNTC1	protein_coding	KNTC1	kinetochore associated 1	ref|NM_014708|ens|ENST00000333479|ref|XM_006719706|gb|D79988	Homo sapiens kinetochore associated 1 (KNTC1), mRNA [NM_014708]
299	85	0	A_33_P3230254	NM_022346	-1.76486	4.22494	-6.28392	1.27888e-05	0.000791248	3.35539	ENSG00000109805.9	NCAPG	protein_coding	NCAPG	non-SMC condensin I complex, subunit G	ref|NM_022346|ref|NR_073124|ens|ENST00000251496|ref|XM_006713972	Homo sapiens non-SMC condensin I complex, subunit G (NCAPG), transcript variant 1, mRNA [NM_022346]
25	1	0	A_23_P218827	NM_199420	-1.75962	6.3156	-9.01769	1.50751e-07	2.74723e-05	7.77746	ENSG00000051341.13	POLQ	protein_coding	POLQ	polymerase (DNA directed), theta	ref|NM_199420|ens|ENST00000264233|ens|ENST00000621776|ref|XM_006713480	Homo sapiens polymerase (DNA directed), theta (POLQ), mRNA [NM_199420]
151	149	0	A_23_P90612	NM_005915	-1.75565	9.6999	-9.18448	1.1845e-07	2.29554e-05	8.01479	ENSG00000076003.4	MCM6	protein_coding	MCM6	minichromosome maintenance complex component 6	ref|NM_005915|ens|ENST00000264156|gb|D84557|gb|U46838	Homo sapiens minichromosome maintenance complex component 6 (MCM6), mRNA [NM_005915]
150	104	0	A_33_P3316835	ENST00000264370	-1.75407	4.16824	-8.12672	5.77395e-07	6.72934e-05	6.44919	ENSG00000138658.15	ZGRF1	protein_coding	ZGRF1	zinc finger, GRF-type containing 1	ens|ENST00000264370|gb|AK002193|gb|AK299831|tc|THC2658919	zinc finger, GRF-type containing 1 [Source:HGNC Symbol;Acc:HGNC:25654] [ENST00000264370]
29	55	0	A_23_P25873	NM_007086	-1.75388	5.5636	-8.44082	3.55774e-07	4.95268e-05	6.92934	ENSG00000198554.11	WDHD1	protein_coding	WDHD1	WD repeat and HMG-box DNA binding protein 1	ref|NM_007086|ref|NM_001008396|ens|ENST00000567693|ens|ENST00000420358	Homo sapiens WD repeat and HMG-box DNA binding protein 1 (WDHD1), transcript variant 1, mRNA [NM_007086]
335	93	0	A_23_P130182	NM_004217	-1.74727	6.56762	-7.74544	1.05658e-06	0.000113873	5.84838	ENSG00000178999.12	AURKB	protein_coding	AURKB	aurora kinase B	ref|NM_004217|ref|NM_001256834|ref|NM_001284526|ens|ENST00000580390	Homo sapiens aurora kinase B (AURKB), transcript variant 1, mRNA [NM_004217]
372	42	0	A_24_P233786	NM_052966	-1.73182	6.2738	-4.78316	0.000223198	0.00837868	0.489284	ENSG00000135842.16	FAM129A	protein_coding	FAM129A	family with sequence similarity 129, member A	ref|NM_052966|ens|ENST00000367511|gb|AF288391|gb|AL137572	Homo sapiens family with sequence similarity 129, member A (FAM129A), mRNA [NM_052966]
99	19	0	A_23_P253752	NM_138419	-1.7291	2.88193	-5.95833	2.31892e-05	0.00129846	2.75855	ENSG00000146410.11	MTFR2	protein_coding	MTFR2	mitochondrial fission regulator 2	ref|NM_138419|ref|NM_001099286|ens|ENST00000420702|ens|ENST00000367784	Homo sapiens mitochondrial fission regulator 2 (MTFR2), transcript variant 2, mRNA [NM_138419]
185	134	0	A_33_P3311755	NM_138555	-1.71334	5.96681	-7.2523	2.3735e-06	0.000198246	5.04126	ENSG00000137807.13	KIF23	protein_coding	KIF23	kinesin family member 23	ref|NM_138555|ref|NM_004856|ref|NM_001281301|ens|ENST00000560125	Homo sapiens kinesin family member 23 (KIF23), transcript variant 1, mRNA [NM_138555]
214	53	0	A_24_P166407	NM_003544	-1.71334	10.0661	-8.47668	3.36898e-07	4.78583e-05	6.98332	ENSG00000278705.1	HIST1H4B	protein_coding	HIST1H4B	histone cluster 1, H4b	ref|NM_003544|ens|ENST00000377745|gb|BC069467|tc|THC2671170	Homo sapiens histone cluster 1, H4b (HIST1H4B), mRNA [NM_003544]
246	129	0	A_23_P111054	NM_021062	-1.71203	12.0946	-7.23204	2.45543e-06	0.000203395	5.00736	ENSG00000276410.3	HIST1H2BB	protein_coding	HIST1H2BB	histone cluster 1, H2bb	ref|NM_021062|ens|ENST00000615966|gb|BC096728|gb|EU446966	Homo sapiens histone cluster 1, H2bb (HIST1H2BB), mRNA [NM_021062]
351	8	0	A_23_P165937	NM_024918	-1.71123	6.08125	-7.3002	2.19101e-06	0.000190961	5.12115	ENSG00000149636.15	DSN1	protein_coding	DSN1	DSN1, MIS12 kinetochore complex component	ref|NM_024918|ref|NM_001145316|ref|NM_001145315|ref|NM_001145318	Homo sapiens DSN1, MIS12 kinetochore complex component (DSN1), transcript variant 3, mRNA [NM_024918]
49	144	0	A_23_P393766	NM_173636	-1.71018	4.13043	-6.92956	4.10211e-06	0.000318725	4.49433	ENSG00000075702.16	WDR62	protein_coding	WDR62	WD repeat domain 62	ref|NM_173636|ref|NM_001083961|ens|ENST00000589953|ens|ENST00000378860	Homo sapiens WD repeat domain 62 (WDR62), transcript variant 2, mRNA [NM_173636]
204	123	0	A_33_P3340468	ENST00000403304	-1.70754	5.06148	-8.26425	4.66391e-07	5.8433e-05	6.66105	ENSG00000102384.13	CENPI	protein_coding	CENPI	centromere protein I	ens|ENST00000403304|ens|ENST00000435570|tc|THC2630330|tc|THC2620023	centromere protein I [Source:HGNC Symbol;Acc:HGNC:3968] [ENST00000403304]
284	122	0	A_23_P133665	NM_002031	-1.70517	4.4725	-5.10213	0.000118676	0.00483531	1.12141	ENSG00000111816.7	FRK	protein_coding	FRK	fyn-related Src family tyrosine kinase	ref|NM_002031|ref|XM_005266882|ref|XM_005266880|ref|XM_005266881	Homo sapiens fyn-related Src family tyrosine kinase (FRK), mRNA [NM_002031]
67	151	0	A_23_P167997	NM_003518	-1.70199	10.9083	-8.50159	3.2441e-07	4.71241e-05	7.02071	ENSG00000273802.2	HIST1H2BG	protein_coding	HIST1H2BG	histone cluster 1, H2bg	ref|NM_003518|ens|ENST00000541790|gb|AK311935|gb|AB590708	Homo sapiens histone cluster 1, H2bg (HIST1H2BG), mRNA [NM_003518]
292	112	0	A_33_P3359753	NM_145257	-1.70044	4.88694	-6.98683	3.71875e-06	0.000291195	4.59247	ENSG00000154429.10	CCSAP	protein_coding	CCSAP	centriole, cilia and spindle-associated protein	ref|NM_145257|ens|ENST00000366687|ens|ENST00000284617|gb|AK094615	Homo sapiens centriole, cilia and spindle-associated protein (CCSAP), mRNA [NM_145257]
194	76	0	A_24_P370887	NM_004781	-1.7	8.18231	-8.52668	3.1232e-07	4.71241e-05	7.0583	ENSG00000049245.12	VAMP3	protein_coding	VAMP3	vesicle-associated membrane protein 3	ref|NM_004781|ens|ENST00000054666|gb|BC003570|gb|BC007050	Homo sapiens vesicle-associated membrane protein 3 (VAMP3), mRNA [NM_004781]
298	61	0	A_23_P401	NM_016343	-1.69824	6.72056	-7.17424	2.70586e-06	0.000216967	4.91034	ENSG00000117724.12	CENPF	protein_coding	CENPF	centromere protein F, 350/400kDa	ref|NM_016343|ens|ENST00000366955|gb|U19769|gb|U30872	Homo sapiens centromere protein F, 350/400kDa (CENPF), mRNA [NM_016343]
11	150	0	A_23_P252740	NM_024094	-1.69485	5.25161	-6.38801	1.06055e-05	0.000674501	3.54305	ENSG00000136982.5	DSCC1	protein_coding	DSCC1	DNA replication and sister chromatid cohesion 1	ref|NM_024094|ens|ENST00000313655|ref|XM_005251065|gb|BC001316	Homo sapiens DNA replication and sister chromatid cohesion 1 (DSCC1), mRNA [NM_024094]
289	2	0	A_23_P25935	NM_007176	-1.69273	10.4624	-7.54181	1.47018e-06	0.000145056	5.51924	ENSG00000133935.6	ERG28	protein_coding	C14orf1	chromosome 14 open reading frame 1	ref|NM_007176|gb|AL136658|gb|AF161406|gb|AF136971	Homo sapiens chromosome 14 open reading frame 1 (C14orf1), mRNA [NM_007176]
166	20	0	A_23_P3302	NM_018365	-1.69174	6.31541	-6.05195	1.9513e-05	0.00113051	2.93168	ENSG00000138587.5	MNS1	protein_coding	MNS1	meiosis-specific nuclear structural 1	ref|NM_018365|ens|ENST00000260453|gb|AK129562|gb|BC034991	Homo sapiens meiosis-specific nuclear structural 1 (MNS1), mRNA [NM_018365]
170	63	0	A_23_P28733	NM_002895	-1.69156	4.97563	-7.43592	1.74944e-06	0.000160869	5.34579	ENSG00000080839.11	RBL1	protein_coding	RBL1	retinoblastoma-like 1	ref|NM_002895|ens|ENST00000373664|ref|XM_006723842|gb|M74547	Homo sapiens retinoblastoma-like 1 (RBL1), transcript variant 1, mRNA [NM_002895]
85	101	0	A_23_P74349	NM_145697	-1.67693	5.87086	-8.17888	5.32342e-07	6.27725e-05	6.52984	ENSG00000143228.12	NUF2	protein_coding	NUF2	NUF2, NDC80 kinetochore complex component	ref|NM_145697|ref|NM_031423|ens|ENST00000271452|ens|ENST00000367900	Homo sapiens NUF2, NDC80 kinetochore complex component (NUF2), transcript variant 1, mRNA [NM_145697]
29	150	0	A_23_P76761	NM_003384	-1.6761	5.42239	-5.87854	2.68892e-05	0.00145681	2.61005	ENSG00000100749.7	VRK1	protein_coding	VRK1	vaccinia related kinase 1	ref|NM_003384|ens|ENST00000555067|ens|ENST00000216639|ref|XM_006720247	Homo sapiens vaccinia related kinase 1 (VRK1), mRNA [NM_003384]
194	25	0	A_23_P200310	NM_017779	-1.67592	5.70279	-5.5081	5.40714e-05	0.00246344	1.90933	ENSG00000024526.16	DEPDC1	protein_coding	DEPDC1	DEP domain containing 1	ref|NM_017779|ref|NM_001114120|ens|ENST00000489862|ens|ENST00000488146	Homo sapiens DEP domain containing 1 (DEPDC1), transcript variant 2, mRNA [NM_017779]
136	3	0	A_33_P3392698	NM_001012968	-1.66752	5.46724	-7.27721	2.27667e-06	0.000193382	5.08285	ENSG00000186767.6	SPIN4	protein_coding	SPIN4	spindlin family, member 4	ref|NM_001012968|ens|ENST00000335144|ens|ENST00000374884|gb|BC112360	Homo sapiens spindlin family, member 4 (SPIN4), mRNA [NM_001012968]
163	137	0	A_33_P3412613	NM_001032283	-1.66634	5.70786	-5.74074	3.47941e-05	0.00175247	2.35151	ENSG00000120802.13	TMPO	protein_coding	TMPO	thymopoietin	ref|NM_001032283|ref|NM_001032284|ens|ENST00000393053|ens|ENST00000556029	Homo sapiens thymopoietin (TMPO), transcript variant 2, mRNA [NM_001032283]
352	64	0	A_21_P0003438	ENST00000509058	-1.64352	3.18456	-4.78922	0.000220512	0.00830899	0.501386	ENSG00000250042.1	LINC02514	lincRNA			ens|ENST00000509058|linc|lnc-ZFP42-6:1|linc|TCONS_00007694	Unknown
254	72	0	A_23_P57588	NM_016426	-1.6428	6.51296	-7.71876	1.103e-06	0.000117538	5.80557	ENSG00000075218.18	GTSE1	protein_coding	GTSE1	G-2 and S-phase expressed 1	ref|NM_016426|ens|ENST00000491863|ens|ENST00000454366|gb|AK315550	Homo sapiens G-2 and S-phase expressed 1 (GTSE1), mRNA [NM_016426]
137	44	0	A_23_P23443	NM_024329	-1.63873	6.2717	-6.16657	1.58217e-05	0.000961098	3.14199	ENSG00000142634.12	EFHD2	protein_coding	EFHD2	EF-hand domain family, member D2	ref|NM_024329|ens|ENST00000375980|ref|XM_005246000|gb|BC068473	Homo sapiens EF-hand domain family, member D2 (EFHD2), mRNA [NM_024329]
154	99	0	A_33_P3386262	NM_030928	-1.63004	6.54593	-7.54599	1.46017e-06	0.000145056	5.52605	ENSG00000167513.8	CDT1	protein_coding	CDT1	chromatin licensing and DNA replication factor 1	ref|NM_030928|ens|ENST00000301019|gb|BC008860|gb|AB053172	Homo sapiens chromatin licensing and DNA replication factor 1 (CDT1), mRNA [NM_030928]
67	36	0	A_23_P403081	NM_198566	-1.61442	4.46538	-6.83719	4.80993e-06	0.000351898	4.33505	ENSG00000172244.8	C5orf34	protein_coding	C5orf34	chromosome 5 open reading frame 34	ref|NM_198566|ens|ENST00000506213|ens|ENST00000306862|ref|XM_006714473	Homo sapiens chromosome 5 open reading frame 34 (C5orf34), mRNA [NM_198566]
26	112	0	A_23_P126120	NM_033319	-1.61428	5.09819	-6.44355	9.60341e-06	0.000633256	3.64253	ENSG00000120334.15	CENPL	protein_coding	CENPL	centromere protein L	ref|NM_033319|ref|NM_001127181|ref|NM_001171182|ens|ENST00000484920	Homo sapiens centromere protein L (CENPL), transcript variant 2, mRNA [NM_033319]
144	21	0	A_24_P652700	NM_014985	-1.61148	5.52089	-7.26806	2.31175e-06	0.000194712	5.06758	ENSG00000103995.13	CEP152	protein_coding	CEP152	centrosomal protein 152kDa	ref|NM_014985|ref|NM_001194998|ens|ENST00000399334|ens|ENST00000380950	Homo sapiens centrosomal protein 152kDa (CEP152), transcript variant 2, mRNA [NM_014985]
283	117	0	A_23_P1387	NM_032900	-1.60319	7.63739	-9.15701	1.23223e-07	2.33031e-05	7.97594	ENSG00000213390.10	ARHGAP19	protein_coding	ARHGAP19	Rho GTPase activating protein 19	ref|NM_032900|ref|NM_001256423|ref|NM_001204300|ens|ENST00000487035	Homo sapiens Rho GTPase activating protein 19 (ARHGAP19), transcript variant 1, mRNA [NM_032900]
6	97	0	A_23_P103070	NM_003405	-1.59794	7.19439	-7.47264	1.64678e-06	0.000154259	5.40611	ENSG00000128245.14	YWHAH	protein_coding	YWHAH	tyrosine 3-monooxygenase/tryptophan 5-monooxygenase activation protein, eta	ref|NM_003405|ens|ENST00000248975|ens|ENST00000471374|gb|X78138	Homo sapiens tyrosine 3-monooxygenase/tryptophan 5-monooxygenase activation protein, eta (YWHAH), mRNA [NM_003405]
9	137	0	A_24_P53519	NM_005483	-1.59592	7.54668	-8.81874	2.01823e-07	3.37146e-05	7.48979	ENSG00000167670.15	CHAF1A	protein_coding	CHAF1A	chromatin assembly factor 1, subunit A (p150)	ref|NM_005483|ens|ENST00000301280|gb|U20979|gb|BC067093	Homo sapiens chromatin assembly factor 1, subunit A (p150) (CHAF1A), mRNA [NM_005483]
3	156	0	A_21_P0000197	NM_021064	-1.59006	6.95283	-6.52082	8.37057e-06	0.000563075	3.78022	ENSG00000196787.3	HIST1H2AG	protein_coding	HIST1H2AG	histone cluster 1, H2ag	ref|NM_021064	Homo sapiens histone cluster 1, H2ag (HIST1H2AG), mRNA [NM_021064]
246	2	0	A_23_P164814	NM_024323	-1.5825	5.2882	-7.53096	1.49652e-06	0.000145056	5.50153	ENSG00000132016.11	C19orf57	protein_coding	C19orf57	chromosome 19 open reading frame 57	ref|NM_024323|ens|ENST00000346736|ref|XM_005260078|ref|XM_006722885	Homo sapiens chromosome 19 open reading frame 57 (C19orf57), mRNA [NM_024323]
294	61	0	A_23_P115482	NM_014176	-1.5796	6.66431	-5.02307	0.000138634	0.00554512	0.965745	ENSG00000077152.9	UBE2T	protein_coding	UBE2T	ubiquitin-conjugating enzyme E2T	ref|NM_014176|ens|ENST00000367274|gb|BC004152|gb|BC019284	Homo sapiens ubiquitin-conjugating enzyme E2T (UBE2T), mRNA [NM_014176]
318	4	0	A_21_P0007626	ENST00000548846	-1.57094	4.39164	-6.5919	7.38206e-06	0.000503336	3.90612	ENSG00000257595.2	LINC02356	lincRNA			ens|ENST00000548846|ens|ENST00000552663|linc|lnc-SH2B3-1:4|linc|lnc-SH2B3-1:3	Unknown
146	84	0	A_23_P58321	NM_001237	-1.5632	6.99641	-8.01208	6.91099e-07	7.96194e-05	6.27064	ENSG00000145386.9	CCNA2	protein_coding	CCNA2	cyclin A2	ref|NM_001237|ens|ENST00000618014|ens|ENST00000274026|gb|CR407692	Homo sapiens cyclin A2 (CCNA2), mRNA [NM_001237]
39	65	0	A_24_P314571	ENST00000592540	-1.55264	6.79257	-7.74594	1.05574e-06	0.000113873	5.84917	ENSG00000161888.11	SPC24	protein_coding	SPC24	SPC24, NDC80 kinetochore complex component	ens|ENST00000592540|gb|AK075287|gb|BU616832|tc|THC2473723	SPC24, NDC80 kinetochore complex component [Source:HGNC Symbol;Acc:HGNC:26913] [ENST00000592540]
88	89	0	A_23_P7976	NM_005321	-1.55185	11.8634	-5.40187	6.62855e-05	0.00296474	1.7051	ENSG00000168298.6	HIST1H1E	protein_coding	HIST1H1E	histone cluster 1, H1e	ref|NM_005321|ens|ENST00000304218|gb|AK313681|gb|EF065554	Homo sapiens histone cluster 1, H1e (HIST1H1E), mRNA [NM_005321]
381	86	0	A_24_P227091	NM_004523	-1.55018	5.49821	-5.68978	3.82977e-05	0.00190029	2.25527	ENSG00000138160.5	KIF11	protein_coding	KIF11	kinesin family member 11	ref|NM_004523|ens|ENST00000260731|gb|U37426|gb|BC050421	Homo sapiens kinesin family member 11 (KIF11), mRNA [NM_004523]
300	149	0	A_23_P206059	NM_003981	-1.54973	7.00557	-6.66349	6.50895e-06	0.000456218	4.0322	ENSG00000198901.13	PRC1	protein_coding	PRC1	protein regulator of cytokinesis 1	ref|NM_003981|ref|NM_199413|ref|NM_001267580|ens|ENST00000361188	Homo sapiens protein regulator of cytokinesis 1 (PRC1), transcript variant 1, mRNA [NM_003981]
273	116	0	A_23_P34788	NM_006845	-1.54177	7.48386	-8.38472	3.87571e-07	5.08398e-05	6.84455	ENSG00000142945.12	KIF2C	protein_coding	KIF2C	kinesin family member 2C	ref|NM_006845|ref|NM_001297656|ref|NM_001297655|ref|NM_001297657	Homo sapiens kinesin family member 2C (KIF2C), transcript variant 1, mRNA [NM_006845]
6	128	0	A_23_P89509	NM_006461	-1.53077	8.02592	-7.98236	7.24274e-07	8.24931e-05	6.22405	ENSG00000076382.16	SPAG5	protein_coding	SPAG5	sperm associated antigen 5	ref|NM_006461|ens|ENST00000580676|ens|ENST00000321765|ens|ENST00000582175	Homo sapiens sperm associated antigen 5 (SPAG5), mRNA [NM_006461]
49	103	0	A_23_P253524	NM_001813	-1.52946	5.34094	-7.20812	2.55602e-06	0.000208284	4.96726	ENSG00000138778.11	CENPE	protein_coding	CENPE	centromere protein E, 312kDa	ref|NM_001813|ref|NM_001286734|ens|ENST00000611174|ens|ENST00000380026	Homo sapiens centromere protein E, 312kDa (CENPE), transcript variant 1, mRNA [NM_001813]
267	44	0	A_23_P388812	NM_152515	-1.52603	4.05942	-5.66753	3.99411e-05	0.00197207	2.21313	ENSG00000169607.12	CKAP2L	protein_coding	-	-	-	-
344	66	0	A_23_P59045	NM_021052	-1.52519	10.7369	-7.61943	1.29541e-06	0.000132489	5.64538	ENSG00000277075.2	HIST1H2AE	protein_coding	HIST1H2AE	histone cluster 1, H2ae	ref|NM_021052|gb|BC093836|gb|BC093862|gb|BE741093	Homo sapiens histone cluster 1, H2ae (HIST1H2AE), mRNA [NM_021052]
263	90	0	A_23_P375	NM_018101	-1.51414	8.20992	-7.49701	1.58213e-06	0.000149601	5.44606	ENSG00000134690.10	CDCA8	protein_coding	CDCA8	cell division cycle associated 8	ref|NM_018101|ref|NM_001256875|ens|ENST00000327331|ens|ENST00000373055	Homo sapiens cell division cycle associated 8 (CDCA8), transcript variant 2, mRNA [NM_018101]
210	34	0	A_23_P164047	NM_012329	-1.51354	7.36797	-8.2137	5.04328e-07	6.01772e-05	6.58348	ENSG00000108960.7	MMD	protein_coding	MMD	monocyte to macrophage differentiation-associated	ref|NM_012329|ens|ENST00000262065|ref|XM_006721795|gb|BC026324	Homo sapiens monocyte to macrophage differentiation-associated (MMD), mRNA [NM_012329]
297	139	0	A_23_P353717	NM_152308	-1.51028	6.66139	-8.47256	3.39014e-07	4.78583e-05	6.97712	ENSG00000175643.8	RMI2	protein_coding	RMI2	RecQ mediated genome instability 2	ref|NM_152308|ens|ENST00000572173|ens|ENST00000312499|gb|AK123764	Homo sapiens RecQ mediated genome instability 2 (RMI2), mRNA [NM_152308]
8	57	0	A_23_P116387	NM_001040694	-1.49753	3.52797	-6.08791	1.82671e-05	0.00107071	2.99786	ENSG00000149503.12	INCENP	protein_coding	INCENP	inner centromere protein antigens 135/155kDa	ref|NM_001040694|ref|NM_020238|ens|ENST00000278849|ens|ENST00000394818	Homo sapiens inner centromere protein antigens 135/155kDa (INCENP), transcript variant 1, mRNA [NM_001040694]
199	40	0	A_23_P391857	NM_004452	-1.49505	5.44686	-5.84552	2.85957e-05	0.00152455	2.54832	ENSG00000119715.14	ESRRB	protein_coding	ESRRB	estrogen-related receptor beta	ref|NM_004452|ens|ENST00000505752|ens|ENST00000509242|ens|ENST00000380887	Homo sapiens estrogen-related receptor beta (ESRRB), mRNA [NM_004452]
15	137	0	A_23_P88331	NM_014750	-1.49155	5.69353	-6.40887	1.0217e-05	0.000664968	3.58046	ENSG00000126787.12	DLGAP5	protein_coding	DLGAP5	discs, large (Drosophila) homolog-associated protein 5	ref|NM_014750|ref|NM_001146015|ens|ENST00000247191|gb|BT007344	Homo sapiens discs, large (Drosophila) homolog-associated protein 5 (DLGAP5), transcript variant 1, mRNA [NM_014750]
107	101	0	A_24_P169574	NR_029404	-1.47169	10.8057	-7.28932	2.23111e-06	0.00019278	5.10304	ENSG00000213650.3	AC092447.2	processed_pseudogene	YWHAEP1	tyrosine 3-monooxygenase/tryptophan 5-monooxygenase activation protein, epsilon pseudogene 1	ref|NR_029404|ens|ENST00000435487|ens|ENST00000453697	Homo sapiens tyrosine 3-monooxygenase/tryptophan 5-monooxygenase activation protein, epsilon pseudogene 1 (YWHAEP1), non-coding RNA [NR_029404]
233	84	0	A_23_P422193	NM_003173	-1.46663	5.37046	-5.81328	3.03703e-05	0.00158543	2.48792	ENSG00000101945.16	SUV39H1	protein_coding	SUV39H1	suppressor of variegation 3-9 homolog 1 (Drosophila)	ref|NM_003173|ref|NM_001282166|ens|ENST00000337852|ens|ENST00000376687	Homo sapiens suppressor of variegation 3-9 homolog 1 (Drosophila) (SUV39H1), transcript variant 2, mRNA [NM_003173]
305	57	0	A_23_P18196	NM_002916	-1.46056	7.79036	-6.6645	6.49746e-06	0.000456218	4.03397	ENSG00000163918.10	RFC4	protein_coding	RFC4	replication factor C (activator 1) 4, 37kDa	ref|NM_002916|ref|NM_181573|ens|ENST00000296273|ens|ENST00000392481	Homo sapiens replication factor C (activator 1) 4, 37kDa (RFC4), transcript variant 1, mRNA [NM_002916]
279	136	0	A_24_P935103	NM_001116	-1.46014	5.23584	-7.08953	3.12227e-06	0.000246413	4.76728	ENSG00000162104.9	ADCY9	protein_coding	ADCY9	adenylate cyclase 9	ref|NM_001116|ens|ENST00000294016|ref|XM_005255079|gb|AB011092	Homo sapiens adenylate cyclase 9 (ADCY9), mRNA [NM_001116]
314	77	0	A_23_P111041	NM_003525	-1.45107	12.9575	-6.65681	6.58563e-06	0.000458387	4.02048	ENSG00000278588.1	HIST1H2BI	protein_coding	HIST1H2BI	histone cluster 1, H2bi	ref|NM_003525|ens|ENST00000377733|gb|EU446969|gb|BC101653	Homo sapiens histone cluster 1, H2bi (HIST1H2BI), mRNA [NM_003525]
165	72	0	A_23_P428184	NM_021065	-1.44783	13.2342	-6.5038	8.62714e-06	0.000572648	3.74997	ENSG00000196866.2;ENSG00000282988.1	HIST1H2AD;HIST1H3D	protein_coding	HIST1H2AD	histone cluster 1, H2ad	ref|NM_021065|ens|ENST00000341023|gb|CR541999|gb|AK312127	Homo sapiens histone cluster 1, H2ad (HIST1H2AD), mRNA [NM_021065]
9	52	0	A_23_P93690	NM_182776	-1.44774	10.0396	-7.50281	1.56717e-06	0.000149597	5.45554	ENSG00000166508.17	MCM7	protein_coding	MCM7	minichromosome maintenance complex component 7	ref|NM_182776|ref|NM_001278595|ref|NM_005916|ens|ENST00000303887	Homo sapiens minichromosome maintenance complex component 7 (MCM7), transcript variant 2, mRNA [NM_182776]
238	34	0	A_33_P3901921	NM_017915	-1.43526	5.33087	-5.61403	4.41972e-05	0.00212975	2.11156	ENSG00000185480.11	PARPBP	protein_coding	PARPBP	PARP1 binding protein	ref|NM_017915|ens|ENST00000392914|ens|ENST00000392909|ens|ENST00000541668	Homo sapiens PARP1 binding protein (PARPBP), mRNA [NM_017915]
271	29	0	A_23_P131646	NM_144563	-1.433	8.04587	-5.24104	9.04752e-05	0.00387535	1.39324	ENSG00000153574.8	RPIA	protein_coding	RPIA	ribose 5-phosphate isomerase A	ref|NM_144563|ens|ENST00000283646|gb|AY050633|gb|L35035	Homo sapiens ribose 5-phosphate isomerase A (RPIA), mRNA [NM_144563]
10	119	0	A_23_P323685	NM_003543	-1.43146	11.637	-6.867	4.56851e-06	0.000341717	4.38659	ENSG00000158406.4	HIST1H4H	protein_coding	HIST1H4H	histone cluster 1, H4h	ref|NM_003543|ens|ENST00000377727|gb|CR542187|gb|CR542169	Homo sapiens histone cluster 1, H4h (HIST1H4H), mRNA [NM_003543]
359	95	0	A_23_P356021	NM_001018113	-1.42628	5.53103	-6.30441	1.23247e-05	0.000767269	3.39245	ENSG00000181544.13	FANCB	protein_coding	FANCB	Fanconi anemia, complementation group B	ref|NM_001018113|ref|NM_152633|ens|ENST00000452869|ens|ENST00000398334	Homo sapiens Fanconi anemia, complementation group B (FANCB), transcript variant 1, mRNA [NM_001018113]
266	150	0	A_23_P93180	NM_003526	-1.414	11.372	-7.36231	1.97597e-06	0.000177221	5.22428	ENSG00000180596.7	HIST1H2BC	protein_coding	HIST1H2BC	histone cluster 1, H2bc	ref|NM_003526|ens|ENST00000396984|ens|ENST00000314332|gb|AK312096	Homo sapiens histone cluster 1, H2bc (HIST1H2BC), mRNA [NM_003526]
223	23	0	A_33_P3236157	NM_003362	-1.40386	5.58006	-4.70905	0.000258905	0.00943639	0.34096	ENSG00000076248.10	UNG	protein_coding	UNG	uracil-DNA glycosylase	ref|NM_003362|ref|NM_080911|ens|ENST00000539287|ens|ENST00000242576	Homo sapiens uracil-DNA glycosylase (UNG), transcript variant 1, mRNA [NM_003362]
316	3	0	A_24_P3783	NM_003521	-1.40239	13.1327	-6.15314	1.62139e-05	0.000978988	3.11743	ENSG00000273703.1	HIST1H2BM	protein_coding	HIST1H2BM	histone cluster 1, H2bm	ref|NM_003521|ens|ENST00000621112|gb|BC067488|gb|BC066244	Homo sapiens histone cluster 1, H2bm (HIST1H2BM), mRNA [NM_003521]
366	140	0	A_24_P223384	NM_003513	-1.40051	8.54427	-6.70381	6.06532e-06	0.000440527	4.1029	ENSG00000278463.1	HIST1H2AB	protein_coding	HIST1H2AB	histone cluster 1, H2ab	ref|NM_003513|ens|ENST00000615868|gb|BC166650|gb|AK311785	Homo sapiens histone cluster 1, H2ab (HIST1H2AB), mRNA [NM_003513]
383	137	0	A_23_P68610	NM_012112	-1.39553	8.51492	-7.36098	1.98032e-06	0.000177221	5.22208	ENSG00000088325.15	TPX2	protein_coding	TPX2	TPX2, microtubule-associated	ref|NM_012112|ens|ENST00000340513|ens|ENST00000300403|ref|XM_005260340	Homo sapiens TPX2, microtubule-associated (TPX2), mRNA [NM_012112]
101	29	0	A_19_P00315668	NM_022740	-1.3927	7.10976	-7.21354	2.53285e-06	0.000208088	4.97635	ENSG00000064393.15	HIPK2	protein_coding	HIPK2	homeodomain interacting protein kinase 2	ref|NM_022740|ref|NM_001113239|ens|ENST00000406875|ref|XM_006715934	Homo sapiens homeodomain interacting protein kinase 2 (HIPK2), transcript variant 1, mRNA [NM_022740]
22	111	0	A_23_P57760	NM_152282	-1.3916	4.83893	-5.56048	4.8931e-05	0.00229175	2.00951	ENSG00000155893.12	PXYLP1	protein_coding	PXYLP1	2-phosphoxylose phosphatase 1	ref|NM_152282|ref|NM_001282728|ref|NM_001037172|ens|ENST00000393010	Homo sapiens 2-phosphoxylose phosphatase 1 (PXYLP1), transcript variant 1, mRNA [NM_152282]
29	57	0	A_23_P143994	NM_001018115	-1.3851	3.72985	-5.93575	2.41792e-05	0.00133894	2.71661	ENSG00000144554.10	FANCD2	protein_coding	FANCD2	Fanconi anemia, complementation group D2	ref|NM_001018115|ens|ENST00000421731|ens|ENST00000419585|ens|ENST00000383807	Homo sapiens Fanconi anemia, complementation group D2 (FANCD2), transcript variant 2, mRNA [NM_001018115]
210	146	0	A_23_P65757	NM_004701	-1.38018	5.97892	-5.11439	0.000115855	0.00473965	1.14551	ENSG00000157456.7	CCNB2	protein_coding	CCNB2	cyclin B2	ref|NM_004701|ens|ENST00000621385|ens|ENST00000288207|gb|AK001404	Homo sapiens cyclin B2 (CCNB2), mRNA [NM_004701]
160	11	0	A_33_P3292540	NM_078626	-1.37928	6.57406	-6.8671	4.56771e-06	0.000341717	4.38676	ENSG00000123080.10	CDKN2C	protein_coding	CDKN2C	cyclin-dependent kinase inhibitor 2C (p18, inhibits CDK4)	ref|NM_078626|ref|NM_001262|ens|ENST00000371761|ens|ENST00000262662	Homo sapiens cyclin-dependent kinase inhibitor 2C (p18, inhibits CDK4) (CDKN2C), transcript variant 2, mRNA [NM_078626]
246	26	0	A_23_P302681	NM_001042762	-1.37241	7.06797	-7.14535	2.84094e-06	0.00022599	4.86166	ENSG00000132436.11	FIGNL1	protein_coding	FIGNL1	fidgetin-like 1	ref|NM_001042762|ref|NM_001287492|ref|NM_022116|ref|NM_001287493	Homo sapiens fidgetin-like 1 (FIGNL1), transcript variant 1, mRNA [NM_001042762]
154	135	0	A_23_P70249	NM_001790	-1.37235	4.9757	-6.39845	1.04092e-05	0.000673104	3.56178	ENSG00000158402.18	CDC25C	protein_coding	CDC25C	cell division cycle 25C	ref|NM_001790|ref|NM_001287583|ref|NM_001287582|ref|NM_022809	Homo sapiens cell division cycle 25C (CDC25C), transcript variant 1, mRNA [NM_001790]
259	60	0	A_23_P71644	NM_004629	-1.37055	7.72581	-6.91079	4.2366e-06	0.000324148	4.46206	ENSG00000221829.9	FANCG	protein_coding	FANCG	Fanconi anemia, complementation group G	ref|NM_004629|ens|ENST00000476212|ens|ENST00000378643|ens|ENST00000425676	Homo sapiens Fanconi anemia, complementation group G (FANCG), mRNA [NM_004629]
6	113	0	A_23_P206441	NM_000135	-1.36394	5.6267	-5.20631	9.68033e-05	0.00407672	1.3255	ENSG00000187741.14	FANCA	protein_coding	FANCA	Fanconi anemia, complementation group A	ref|NM_000135|ref|NM_001286167|ens|ENST00000389301|gb|X99226	Homo sapiens Fanconi anemia, complementation group A (FANCA), transcript variant 1, mRNA [NM_000135]
97	124	0	A_23_P257905	NM_001810	-1.3619	10.3733	-7.30499	2.17357e-06	0.000190961	5.12913	ENSG00000125817.7	CENPB	protein_coding	CENPB	centromere protein B, 80kDa	ref|NM_001810|ens|ENST00000379751|gb|E04057|gb|AF002714	Homo sapiens centromere protein B, 80kDa (CENPB), mRNA [NM_001810]
90	116	0	A_32_P182439	NM_006591	-1.35983	4.68287	-6.599	7.2902e-06	0.000500478	3.91867	ENSG00000077514.8	POLD3	protein_coding	POLD3	polymerase (DNA-directed), delta 3, accessory subunit	ref|NM_006591|ref|NR_046410|ref|NR_046409|ens|ENST00000263681	Homo sapiens polymerase (DNA-directed), delta 3, accessory subunit (POLD3), transcript variant 1, mRNA [NM_006591]
7	107	0	A_33_P3394380	NM_004857	-1.35975	4.75559	-6.66517	6.48974e-06	0.000456218	4.03517	ENSG00000179841.8	AKAP5	protein_coding	AKAP5	A kinase (PRKA) anchor protein 5	ref|NM_004857|ens|ENST00000394718|ens|ENST00000320636|gb|BC057229	Homo sapiens A kinase (PRKA) anchor protein 5 (AKAP5), mRNA [NM_004857]
37	116	0	A_24_P655849	NM_001127217	-1.34659	6.47558	-5.61755	4.39039e-05	0.00212584	2.11824	ENSG00000120693.13	SMAD9	protein_coding	SMAD9	SMAD family member 9	ref|NM_001127217|ref|NM_005905|ens|ENST00000379826|ens|ENST00000350148	Homo sapiens SMAD family member 9 (SMAD9), transcript variant a, mRNA [NM_001127217]
15	1	0	A_23_P256956	NM_005733	-1.34519	7.2097	-7.35511	1.99971e-06	0.000177373	5.21236	ENSG00000112984.11	KIF20A	protein_coding	KIF20A	kinesin family member 20A	ref|NM_005733|ens|ENST00000502338|ens|ENST00000394894|ref|XM_006714514	Homo sapiens kinesin family member 20A (KIF20A), mRNA [NM_005733]
116	65	0	A_23_P28886	NM_002592	-1.32861	8.80155	-6.50871	8.55221e-06	0.000571459	3.75871	ENSG00000132646.10	PCNA	protein_coding	PCNA	proliferating cell nuclear antigen	ref|NM_002592|ref|NM_182649|ens|ENST00000379160|ens|ENST00000379143	Homo sapiens proliferating cell nuclear antigen (PCNA), transcript variant 1, mRNA [NM_002592]
36	54	0	A_24_P86389	NM_003514	-1.32563	13.3983	-5.82341	2.98005e-05	0.00156382	2.50692	ENSG00000278677.1;ENSG00000197153.4	HIST1H2AM;HIST1H3J	protein_coding	HIST1H2AM	histone cluster 1, H2am	ref|NM_003514|ens|ENST00000359611|gb|AK312224|gb|AB590325	Homo sapiens histone cluster 1, H2am (HIST1H2AM), mRNA [NM_003514]
96	61	0	A_21_P0000123	NM_001195138	-1.32446	2.13752	-4.85299	0.000194178	0.00748554	0.628565	ENSG00000250298.3	GIMD1	protein_coding	GIMD1	GIMAP family P-loop NTPase domain containing 1	ref|NM_001195138	Homo sapiens GIMAP family P-loop NTPase domain containing 1 (GIMD1), mRNA [NM_001195138]
195	150	0	A_24_P46130	NM_001099	-1.32054	6.95442	-5.43127	6.26431e-05	0.00281557	1.76177	ENSG00000014257.15	ACPP	protein_coding	ACPP	acid phosphatase, prostate	ref|NM_001099|ref|NM_001292037|ens|ENST00000336375|gb|M34840	Homo sapiens acid phosphatase, prostate (ACPP), transcript variant 1, mRNA [NM_001099]
9	21	0	A_23_P164141	NM_176863	-1.32024	8.78246	-6.52644	8.28754e-06	0.000561257	3.79021	ENSG00000131467.10	PSME3	protein_coding	PSME3	proteasome (prosome, macropain) activator subunit 3 (PA28 gamma; Ki)	ref|NM_176863|ref|NM_001267045|ref|NM_005789|ref|NR_049772	Homo sapiens proteasome (prosome, macropain) activator subunit 3 (PA28 gamma; Ki) (PSME3), transcript variant 2, mRNA [NM_176863]
107	40	0	A_33_P3248519	NM_005496	-1.32009	6.36942	-7.28276	2.2557e-06	0.000193238	5.0921	ENSG00000113810.15	SMC4	protein_coding	SMC4	structural maintenance of chromosomes 4	ref|NM_005496|ref|NM_001002800|ref|NM_001288753|ens|ENST00000468653	Homo sapiens structural maintenance of chromosomes 4 (SMC4), transcript variant 1, mRNA [NM_005496]
293	77	0	A_33_P3387831	NM_024053	-1.31038	8.1671	-6.84443	4.7501e-06	0.000351898	4.34758	ENSG00000100162.14	CENPM	protein_coding	-	-	-	-
285	11	0	A_23_P420551	NM_007174	-1.30517	2.98398	-4.70928	0.000258782	0.00943639	0.341436	ENSG00000122966.15	CIT	protein_coding	CIT	citron rho-interacting serine/threonine kinase	ref|NM_007174|ref|NM_001206999|ens|ENST00000545913|ens|ENST00000261833	Homo sapiens citron rho-interacting serine/threonine kinase (CIT), transcript variant 2, mRNA [NM_007174]
308	68	0	A_23_P361448	NM_144665	-1.29557	8.18275	-6.39198	1.05305e-05	0.000674501	3.55017	ENSG00000149212.11	SESN3	protein_coding	SESN3	sestrin 3	ref|NM_144665|ref|NM_001271594|ens|ENST00000416495|ens|ENST00000536441	Homo sapiens sestrin 3 (SESN3), transcript variant 1, mRNA [NM_144665]
4	150	0	A_23_P8013	NM_003519	-1.28975	14.8364	-5.85806	2.79345e-05	0.00149726	2.57179	ENSG00000185130.5	HIST1H2BL	protein_coding	HIST1H2BL	histone cluster 1, H2bl	ref|NM_003519|ens|ENST00000377401|gb|BC093759|gb|BC093761	Homo sapiens histone cluster 1, H2bl (HIST1H2BL), mRNA [NM_003519]
203	145	0	A_23_P122443	NM_005319	-1.28612	11.9992	-5.12622	0.0001132	0.00466916	1.16872	ENSG00000187837.3	HIST1H1C	protein_coding	HIST1H1C	histone cluster 1, H1c	ref|NM_005319|ens|ENST00000343677|gb|AB451385|gb|AB451259	Homo sapiens histone cluster 1, H1c (HIST1H1C), mRNA [NM_005319]
368	99	0	A_23_P366216	NM_003524	-1.28313	14.2025	-5.97713	2.23968e-05	0.00126827	2.79342	ENSG00000275713.2	HIST1H2BH	protein_coding	HIST1H2BH	histone cluster 1, H2bh	ref|NM_003524|gb|BC096116|gb|BC096117|gb|BC096118	Homo sapiens histone cluster 1, H2bh (HIST1H2BH), mRNA [NM_003524]
26	23	0	A_23_P70328	NM_018132	-1.27926	6.06912	-5.95521	2.33233e-05	0.00129872	2.75276	ENSG00000031691.6	CENPQ	protein_coding	CENPQ	centromere protein Q	ref|NM_018132|ens|ENST00000335783|ref|XM_005249205|gb|AK001407	Homo sapiens centromere protein Q (CENPQ), mRNA [NM_018132]
300	124	0	A_24_P177585	NM_182625	-1.27306	4.81497	-5.98097	2.22384e-05	0.00126645	2.80054	ENSG00000178295.14	GEN1	protein_coding	GEN1	GEN1 Holliday junction 5' flap endonuclease	ref|NM_182625|ref|NM_001130009|ens|ENST00000381254|ens|ENST00000317402	Homo sapiens GEN1 Holliday junction 5' flap endonuclease (GEN1), transcript variant 1, mRNA [NM_182625]
56	55	0	A_33_P3659876	NM_001281932	-1.27049	6.1543	-5.96203	2.30309e-05	0.00129684	2.76542	ENSG00000146918.19	NCAPG2	protein_coding	NCAPG2	non-SMC condensin II complex, subunit G2	ref|NM_001281932|ref|NM_017760|ref|NR_104054|ens|ENST00000467785	Homo sapiens non-SMC condensin II complex, subunit G2 (NCAPG2), transcript variant 2, mRNA [NM_001281932]
261	81	0	A_32_P219116	NM_018451	-1.26894	5.81009	-5.83613	2.91009e-05	0.00153515	2.53075	ENSG00000151849.14	CENPJ	protein_coding	CENPJ	centromere protein J	ref|NM_018451|ref|NR_047594|ref|NR_047595|ens|ENST00000545981	Homo sapiens centromere protein J (CENPJ), transcript variant 1, mRNA [NM_018451]
115	134	0	A_24_P287826	NM_018124	-1.25836	5.70619	-4.9473	0.000161022	0.00632912	0.815891	ENSG00000168411.13	RFWD3	protein_coding	RFWD3	ring finger and WD repeat domain 3	ref|NM_018124|ens|ENST00000361070|ref|XM_005256021|ref|XM_005256022	Homo sapiens ring finger and WD repeat domain 3 (RFWD3), mRNA [NM_018124]
257	79	0	A_33_P3227047	ENST00000570227	-1.24612	2.03457	-4.7622	0.000232753	0.00867242	0.447379	ENSG00000261303.5	AC022748.2	transcribed_unprocessed_pseudogene			ens|ENST00000570227|ens|ENST00000564933	Unknown
280	69	0	A_23_P78867	NM_000540	-1.23338	2.05618	-4.89415	0.000178919	0.00695079	0.710433	ENSG00000196218.12	RYR1	protein_coding	RYR1	ryanodine receptor 1 (skeletal)	ref|NM_000540|ref|NM_001042723|ens|ENST00000359596|ens|ENST00000360985	Homo sapiens ryanodine receptor 1 (skeletal) (RYR1), transcript variant 1, mRNA [NM_000540]
140	137	0	A_24_P48248	NM_024032	-1.22775	4.80744	-5.38909	6.79359e-05	0.00299966	1.68044	ENSG00000125319.14	C17orf53	protein_coding	C17orf53	chromosome 17 open reading frame 53	ref|NM_024032|ref|NM_001171251|ens|ENST00000588073|ens|ENST00000319977	Homo sapiens chromosome 17 open reading frame 53 (C17orf53), transcript variant 1, mRNA [NM_024032]
12	15	0	A_23_P50990	NM_024322	-1.21837	7.31908	-5.76324	3.33543e-05	0.00170567	2.39391	ENSG00000138092.10	CENPO	protein_coding	CENPO	centromere protein O	ref|NM_024322|ref|NM_001199803|ens|ENST00000260662|ens|ENST00000380834	Homo sapiens centromere protein O (CENPO), transcript variant 1, mRNA [NM_024322]
79	54	0	A_23_P148807	NM_003503	-1.21635	5.92377	-4.75274	0.000237199	0.00877286	0.428465	ENSG00000097046.12	CDC7	protein_coding	CDC7	cell division cycle 7	ref|NM_003503|ref|NM_001134420|ref|NM_001134419|ens|ENST00000428239	Homo sapiens cell division cycle 7 (CDC7), transcript variant 1, mRNA [NM_003503]
26	109	0	A_23_P202837	NM_053056	-1.21591	8.32336	-6.03864	1.99963e-05	0.00115185	2.90714	ENSG00000110092.3	CCND1	protein_coding	CCND1	cyclin D1	ref|NM_053056|ens|ENST00000227507|ref|XM_006718653|gb|M73554	Homo sapiens cyclin D1 (CCND1), mRNA [NM_053056]
152	43	0	A_24_P146683	NM_002443	-1.2139	4.36798	-5.21004	9.61033e-05	0.00407672	1.33277	ENSG00000263639.5	MSMB	protein_coding	MSMB	microseminoprotein, beta-	ref|NM_002443|ref|NM_138634|ens|ENST00000582163|ens|ENST00000581478	Homo sapiens microseminoprotein, beta- (MSMB), transcript variant PSP94, mRNA [NM_002443]
76	107	0	A_24_P278299	NM_024701	-1.213	8.44878	-6.83824	4.80123e-06	0.000351898	4.33687	ENSG00000196372.12	ASB13	protein_coding	ASB13	ankyrin repeat and SOCS box containing 13	ref|NM_024701|ref|NR_037164|ref|NR_024581|ens|ENST00000459912	Homo sapiens ankyrin repeat and SOCS box containing 13 (ASB13), transcript variant 1, mRNA [NM_024701]
226	8	0	A_33_P3263193	NM_001257097	-1.21068	4.76026	-4.90549	0.000174935	0.00684913	0.732961	ENSG00000171792.10	RHNO1	protein_coding	RHNO1	RAD9-HUS1-RAD1 interacting nuclear orphan 1	ref|NM_001257097|ref|NM_001257098|ref|NM_001252499|ref|NM_001252500	Homo sapiens RAD9-HUS1-RAD1 interacting nuclear orphan 1 (RHNO1), transcript variant 4, mRNA [NM_001257097]
191	123	0	A_23_P35316	NM_020394	-1.18542	5.79932	-4.98466	0.000149551	0.00592472	0.889861	ENSG00000197472.14	ZNF695	protein_coding	ZNF695	zinc finger protein 695	ref|NM_020394|ens|ENST00000339986|gb|AF242519|tc|THC2491163	Homo sapiens zinc finger protein 695 (ZNF695), transcript variant 1, mRNA [NM_020394]
328	96	0	A_23_P320113	NM_080725	-1.18495	9.67009	-6.68375	6.28196e-06	0.000452979	4.06775	ENSG00000271303.1;ENSG00000270299.1	SRXN1;AL121758.1	protein_coding	SRXN1	sulfiredoxin 1	ref|NM_080725|ens|ENST00000381962|gb|AK125343|gb|AK127435	Homo sapiens sulfiredoxin 1 (SRXN1), mRNA [NM_080725]
313	4	0	A_23_P63402	NM_013296	-1.17344	6.1803	-5.54377	5.05131e-05	0.00235485	1.9776	ENSG00000121957.12	GPSM2	protein_coding	GPSM2	G-protein signaling modulator 2	ref|NM_013296|ens|ENST00000264126|ref|XM_006710588|ref|XM_005270787	Homo sapiens G-protein signaling modulator 2 (GPSM2), mRNA [NM_013296]
357	46	0	A_24_P370670	NM_001195156	-1.16805	8.50806	-5.44749	6.0723e-05	0.00274156	1.79298	ENSG00000243749.1;ENSG00000271741.1	TMEM35B;AC114490.2	protein_coding	ZMYM6NB	ZMYM6 neighbor	ref|NM_001195156|ens|ENST00000487874|gb|BC029439|gb|AF055470	Homo sapiens ZMYM6 neighbor (ZMYM6NB), mRNA [NM_001195156]
240	43	0	A_33_P3382959	NM_012115	-1.1618	4.40084	-5.04465	0.000132866	0.00534825	1.0083	ENSG00000118412.12	CASP8AP2	protein_coding	CASP8AP2	caspase 8 associated protein 2	ref|NM_012115|ref|NM_001137667|ref|NM_001137668|ens|ENST00000551025	Homo sapiens caspase 8 associated protein 2 (CASP8AP2), transcript variant 1, mRNA [NM_012115]
154	109	0	A_23_P254702	NM_003472	-1.16059	7.56824	-5.52979	5.18782e-05	0.0023962	1.95085	ENSG00000124795.14	DEK	protein_coding	DEK	DEK proto-oncogene	ref|NM_003472|ref|NM_001134709|ens|ENST00000397239|gb|BX641063	Homo sapiens DEK proto-oncogene (DEK), transcript variant 1, mRNA [NM_003472]
275	154	0	A_33_P3251144	NM_001127370	-1.15062	7.25496	-5.64627	4.15791e-05	0.00203293	2.17281	ENSG00000164649.19	CDCA7L	protein_coding	CDCA7L	cell division cycle associated 7-like	ref|NM_001127370|ref|NM_018719|ref|NM_001127371|ens|ENST00000465490	Homo sapiens cell division cycle associated 7-like (CDCA7L), transcript variant 2, mRNA [NM_001127370]
168	68	0	A_23_P338952	NM_022753	-1.1498	7.6493	-5.02224	0.000138863	0.00554512	0.964094	ENSG00000116497.17	S100PBP	protein_coding	S100PBP	S100P binding protein	ref|NM_022753|ref|NM_001256121|ens|ENST00000373475|ref|XM_006710818	Homo sapiens S100P binding protein (S100PBP), transcript variant 1, mRNA [NM_022753]
117	161	0	A_23_P203013	NM_002519	-1.14419	6.19639	-5.60391	4.50546e-05	0.00215039	2.09229	ENSG00000149308.16	NPAT	protein_coding	NPAT	nuclear protein, ataxia-telangiectasia locus	ref|NM_002519|ens|ENST00000278612|gb|D83243|gb|X97186	Homo sapiens nuclear protein, ataxia-telangiectasia locus (NPAT), mRNA [NM_002519]
198	26	0	A_23_P95302	NM_181578	-1.14202	6.21426	-5.53304	5.15569e-05	0.00239238	1.95708	ENSG00000111445.13	RFC5	protein_coding	RFC5	replication factor C (activator 1) 5, 36.5kDa	ref|NM_181578|ref|NM_001130112|ref|NM_007370|ref|NM_001206801	Homo sapiens replication factor C (activator 1) 5, 36.5kDa (RFC5), transcript variant 2, mRNA [NM_181578]
238	119	0	A_23_P131866	NM_198433	-1.13776	7.7818	-5.87314	2.71609e-05	0.00146362	2.59996	ENSG00000087586.17	AURKA	protein_coding	AURKA	aurora kinase A	ref|NM_198433|ref|NM_003600|ref|NM_198434|ref|NM_198436	Homo sapiens aurora kinase A (AURKA), transcript variant 1, mRNA [NM_198433]
153	36	0	A_23_P143190	NM_002466	-1.13589	7.15843	-5.90394	2.5649e-05	0.00140481	2.65741	ENSG00000101057.15	MYBL2	protein_coding	MYBL2	v-myb avian myeloblastosis viral oncogene homolog-like 2	ref|NM_002466|ref|NM_001278610|ens|ENST00000396863|ens|ENST00000217026	Homo sapiens v-myb avian myeloblastosis viral oncogene homolog-like 2 (MYBL2), transcript variant 1, mRNA [NM_002466]
184	127	0	A_23_P65455	NM_017815	-1.12622	6.86301	-5.31715	7.80564e-05	0.00340156	1.54122	ENSG00000092036.18	HAUS4	protein_coding	HAUS4	HAUS augmin-like complex, subunit 4	ref|NM_017815|ref|NM_001166269|ref|NM_001166270|ens|ENST00000554406	Homo sapiens HAUS augmin-like complex, subunit 4 (HAUS4), transcript variant 2, mRNA [NM_017815]
310	28	0	A_24_P68631	NM_175065	-1.11472	13.5466	-5.19179	9.95842e-05	0.00417629	1.29712	ENSG00000184270.4	HIST2H2AB	protein_coding	HIST2H2AB	histone cluster 2, H2ab	ref|NM_175065|ens|ENST00000331128|gb|BC172330|gb|BC132811	Homo sapiens histone cluster 2, H2ab (HIST2H2AB), mRNA [NM_175065]
170	132	0	A_23_P88484	NM_001025248	-1.11296	8.82862	-4.86837	0.000188327	0.00728803	0.659167	ENSG00000128951.13	DUT	protein_coding	DUT	deoxyuridine triphosphatase	ref|NM_001025248|ref|NM_001948|ref|NM_001025249|ens|ENST00000559852	Homo sapiens deoxyuridine triphosphatase (DUT), transcript variant 1, mRNA [NM_001025248]
226	47	0	A_23_P74252	NR_023918	-1.11172	6.48534	-5.90092	2.57934e-05	0.00140504	2.65178	ENSG00000218510.7	LINC00339	transcribed_processed_pseudogene	-	-	-	-
249	162	0	A_23_P29225	NM_012179	-1.10558	7.17079	-6.26461	1.32428e-05	0.00081431	3.32041	ENSG00000100225.17	FBXO7	protein_coding	FBXO7	F-box protein 7	ref|NM_012179|ref|NM_001257990|ref|NM_001033024|ens|ENST00000492535	Homo sapiens F-box protein 7 (FBXO7), transcript variant 1, mRNA [NM_012179]
287	153	0	A_24_P258051	NM_032844	-1.09318	6.50785	-5.91541	2.51087e-05	0.00138277	2.67877	ENSG00000120539.14	MASTL	protein_coding	MASTL	microtubule associated serine/threonine kinase-like	ref|NM_032844|ref|NM_001172304|ref|NM_001172303|ens|ENST00000342386	Homo sapiens microtubule associated serine/threonine kinase-like (MASTL), transcript variant 2, mRNA [NM_032844]
351	149	0	A_24_P38895	NM_002105	-1.08324	6.01886	-4.6958	0.000265879	0.00965546	0.314403	ENSG00000188486.3	H2AFX	protein_coding	H2AFX	H2A histone family, member X	ref|NM_002105|ens|ENST00000375167|ens|ENST00000530167|gb|X14850	Homo sapiens H2A histone family, member X (H2AFX), mRNA [NM_002105]
178	148	0	A_33_P3416009	AK001274	-1.07194	3.89483	-5.14158	0.000109848	0.00454963	1.19883	ENSG00000159147.17	DONSON	protein_coding	DONSON	downstream neighbor of SON	gb|AK001274|ens|ENST00000303113|tc|THC2489173	Homo sapiens cDNA FLJ10412 fis, clone NT2RP1000040. [AK001274]
165	13	0	A_23_P212844	NM_006342	-1.06985	8.32868	-5.56812	4.82247e-05	0.00226928	2.02409	ENSG00000013810.18	TACC3	protein_coding	TACC3	transforming, acidic coiled-coil containing protein 3	ref|NM_006342|ens|ENST00000470808|ens|ENST00000617535|ens|ENST00000313288	Homo sapiens transforming, acidic coiled-coil containing protein 3 (TACC3), mRNA [NM_006342]
39	20	0	A_23_P132936	NM_021928	-1.06374	10.1036	-5.50991	5.38842e-05	0.00246344	1.9128	ENSG00000129128.12	SPCS3	protein_coding	SPCS3	signal peptidase complex subunit 3 homolog (S. cerevisiae)	ref|NM_021928|ens|ENST00000507678|ens|ENST00000503362|gb|EU831652	Homo sapiens signal peptidase complex subunit 3 homolog (S. cerevisiae) (SPCS3), mRNA [NM_021928]
244	12	0	A_23_P54991	NM_080677	-1.06188	11.6488	-5.83625	2.90947e-05	0.00153515	2.53097	ENSG00000264364.2	DYNLL2	protein_coding	DYNLL2	dynein, light chain, LC8-type 2	ref|NM_080677|gb|AF112997|gb|AF086304|gb|BC010744	Homo sapiens dynein, light chain, LC8-type 2 (DYNLL2), mRNA [NM_080677]
110	38	0	A_24_P916614	NM_005156	-1.05309	7.05438	-5.51319	5.35481e-05	0.00246199	1.91908	ENSG00000119314.15	PTBP3	protein_coding	PTBP3	polypyrimidine tract binding protein 3	ref|NM_005156|ref|NM_001244898|ref|NM_001163790|ref|NM_001163788	Homo sapiens polypyrimidine tract binding protein 3 (PTBP3), transcript variant 1, mRNA [NM_005156]
35	48	0	A_33_P3383756	NM_017778	-1.05236	8.65851	-5.01339	0.000141307	0.00562033	0.946625	ENSG00000267253.1	AC055813.1	processed_pseudogene	WHSC1L1	Wolf-Hirschhorn syndrome candidate 1-like 1	ref|NM_017778|ens|ENST00000316985|ens|ENST00000587110|gb|JF432144	Homo sapiens Wolf-Hirschhorn syndrome candidate 1-like 1 (WHSC1L1), transcript variant short, mRNA [NM_017778]
189	51	0	A_23_P380326	NM_018375	-1.05	9.712	-5.05852	0.000129288	0.00522522	1.03563	ENSG00000029364.11	SLC39A9	protein_coding	SLC39A9	solute carrier family 39, member 9	ref|NM_018375|ref|NM_001252148|ref|NM_001252151|ref|NM_001252152	Homo sapiens solute carrier family 39, member 9 (SLC39A9), transcript variant 1, mRNA [NM_018375]
170	119	0	A_33_P3243618	NM_003272	-1.04885	8.52963	-5.78506	3.20175e-05	0.00165418	2.43494	ENSG00000077585.13	GPR137B	protein_coding	GPR137B	G protein-coupled receptor 137B	ref|NM_003272|ens|ENST00000366591|ens|ENST00000419162|ens|ENST00000366592	Homo sapiens G protein-coupled receptor 137B (GPR137B), mRNA [NM_003272]
113	134	0	A_23_P74229	NM_032017	-1.04528	9.45878	-5.79834	3.12308e-05	0.0016219	2.4599	ENSG00000196182.10	STK40	protein_coding	STK40	serine/threonine kinase 40	ref|NM_032017|ref|NM_001282546|ref|NM_001282547|ens|ENST00000359297	Homo sapiens serine/threonine kinase 40 (STK40), transcript variant 3, mRNA [NM_032017]
1	32	0	A_23_P109034	NM_002999	-1.04413	7.80359	-4.89701	0.000177908	0.0069384	0.716105	ENSG00000124145.6	SDC4	protein_coding	SDC4	syndecan 4	ref|NM_002999|ens|ENST00000372733|gb|D13292|gb|X67016	Homo sapiens syndecan 4 (SDC4), mRNA [NM_002999]
93	96	0	A_33_P3303385	NM_014865	-1.0433	8.00534	-5.20783	9.65167e-05	0.00407672	1.32847	ENSG00000010292.12	NCAPD2	protein_coding	NCAPD2	non-SMC condensin I complex, subunit D2	ref|NM_014865|ens|ENST00000315579|gb|D63880|gb|AK125155	Homo sapiens non-SMC condensin I complex, subunit D2 (NCAPD2), mRNA [NM_014865]
237	61	0	A_23_P107421	NM_003258	-1.03565	6.91046	-5.22006	9.42458e-05	0.00401969	1.35232	ENSG00000167900.11	TK1	protein_coding	TK1	thymidine kinase 1, soluble	ref|NM_003258|ens|ENST00000301634|ref|XM_005257631|gb|K02581	Homo sapiens thymidine kinase 1, soluble (TK1), mRNA [NM_003258]
76	33	0	A_23_P37988	NM_152727	-1.02022	7.37343	-4.77031	0.000229006	0.00856466	0.4636	ENSG00000140848.16	CPNE2	protein_coding	CPNE2	copine II	ref|NM_152727|ens|ENST00000567011|ens|ENST00000565874|ens|ENST00000566042	Homo sapiens copine II (CPNE2), mRNA [NM_152727]
257	152	0	A_32_P55860	NM_182620	-1.00569	6.2008	-4.79832	0.000216538	0.00819003	0.519569	ENSG00000232387.2	SKA2P1	processed_pseudogene	SKA2	spindle and kinetochore associated complex subunit 2	ref|NM_182620|ens|ENST00000583976|ens|ENST00000330137|ens|ENST00000425592	Homo sapiens spindle and kinetochore associated complex subunit 2 (SKA2), transcript variant 1, mRNA [NM_182620]
79	51	0	A_33_P3237699	NM_022780	-0.994795	7.57326	-4.82811	0.000204045	0.00774675	0.578991	ENSG00000153561.12	RMND5A	protein_coding	RMND5A	required for meiotic nuclear division 5 homolog A (S. cerevisiae)	ref|NM_022780|ens|ENST00000283632|gb|BC047668|gb|AK025448	Homo sapiens required for meiotic nuclear division 5 homolog A (S. cerevisiae) (RMND5A), mRNA [NM_022780]
116	162	0	A_24_P280029	NM_020315	-0.978049	7.94183	-5.39977	6.65537e-05	0.00296474	1.70105	ENSG00000241360.1;ENSG00000100092.20	PDXP;SH3BP1	protein_coding	PDXP	pyridoxal (pyridoxine, vitamin B6) phosphatase	ref|NM_020315|ens|ENST00000451997|ens|ENST00000403251|ens|ENST00000215904	Homo sapiens pyridoxal (pyridoxine, vitamin B6) phosphatase (PDXP), mRNA [NM_020315]
335	69	0	A_23_P379649	NM_001003940	-0.954835	5.22723	-4.71572	0.000255464	0.00937918	0.354329	ENSG00000104081.13	BMF	protein_coding	BMF	Bcl2 modifying factor	ref|NM_001003940|ref|NM_033503|ref|NM_001003943|ref|NM_001003942	Homo sapiens Bcl2 modifying factor (BMF), transcript variant 1, mRNA [NM_001003940]
284	106	0	A_24_P298013	NM_019096	-0.954629	6.90583	-4.75419	0.000236511	0.00877286	0.431366	ENSG00000172432.18	GTPBP2	protein_coding	GTPBP2	GTP binding protein 2	ref|NM_019096|ref|NM_001286216|ens|ENST00000496137|ens|ENST00000419497	Homo sapiens GTP binding protein 2 (GTPBP2), transcript variant 1, mRNA [NM_019096]
255	148	0	A_24_P113824	NM_014313	-0.953046	6.52348	-5.17809	0.000102283	0.00427158	1.27033	ENSG00000183726.10	TMEM50A	protein_coding	TMEM50A	transmembrane protein 50A	ref|NM_014313|ens|ENST00000374358|ref|XM_005245817|gb|JX644906	Homo sapiens transmembrane protein 50A (TMEM50A), mRNA [NM_014313]
46	108	0	A_23_P429491	NM_145018	-0.88707	5.98101	-4.73491	0.00024582	0.0090583	0.392783	ENSG00000165490.12	DDIAS	protein_coding	DDIAS	DNA damage-induced apoptosis suppressor	ref|NM_145018|ens|ENST00000329143|ens|ENST00000533655|ref|XM_006718467	Homo sapiens DNA damage-induced apoptosis suppressor (DDIAS), mRNA [NM_145018]
111	125	0	A_33_P3883985	NR_036442	0.952478	8.01239	4.84056	0.000199046	0.00761466	0.603795	ENSG00000260807.6	AC009041.2	lincRNA	LMF1	lipase maturation factor 1	ref|NR_036442|ens|ENST00000565467|ens|ENST00000568394|ens|ENST00000562570	Homo sapiens lipase maturation factor 1 (LMF1), transcript variant 4, non-coding RNA [NR_036442]
232	162	0	A_33_P3323384	NM_015713	0.981889	7.27601	5.37456	6.98646e-05	0.00307128	1.65237	ENSG00000048392.11	RRM2B	protein_coding	RRM2B	ribonucleotide reductase M2 B (TP53 inducible)	ref|NM_015713|ref|NM_001172477|ref|NM_001172478|ens|ENST00000621845	Homo sapiens ribonucleotide reductase M2 B (TP53 inducible) (RRM2B), transcript variant 1, mRNA [NM_015713]
302	75	0	A_33_P3258702	NM_001201584	1.02408	8.71431	5.64627	4.15795e-05	0.00203293	2.1728	ENSG00000093183.13	SEC22C	protein_coding	SEC22C	SEC22 vesicle trafficking protein homolog C (S. cerevisiae)	ref|NM_001201584|ref|NM_004206|ref|NM_001201572|ens|ENST00000449617	Homo sapiens SEC22 vesicle trafficking protein homolog C (S. cerevisiae) (SEC22C), transcript variant 4, mRNA [NM_001201584]
79	63	0	A_32_P149174	NM_001008739	1.05322	7.29915	5.58802	4.64342e-05	0.00220574	2.06204	ENSG00000221821.3	C6orf226	protein_coding	C6orf226	chromosome 6 open reading frame 226	ref|NM_001008739|gb|HQ257974|gb|BC060325|gb|BC051007	Homo sapiens chromosome 6 open reading frame 226 (C6orf226), mRNA [NM_001008739]
34	148	0	A_23_P63896	NM_000043	1.15934	6.52929	6.13684	1.67033e-05	0.000990634	3.08761	ENSG00000026103.21	FAS	protein_coding	FAS	Fas cell surface death receptor	ref|NM_000043|ref|NM_152872|ref|NM_152871|ref|NR_028036	Homo sapiens Fas cell surface death receptor (FAS), transcript variant 1, mRNA [NM_000043]
299	71	0	A_33_P3392077	NM_004881	1.18279	7.90602	6.14661	1.64081e-05	0.000984778	3.1055	ENSG00000115129.13	TP53I3	protein_coding	TP53I3	tumor protein p53 inducible protein 3	ref|NM_004881|ref|NM_147184|ref|NM_001206802|ens|ENST00000238721	Homo sapiens tumor protein p53 inducible protein 3 (TP53I3), transcript variant 1, mRNA [NM_004881]
264	86	0	A_23_P38154	NM_004110	1.18292	10.3965	6.01515	2.08796e-05	0.00119587	2.86378	ENSG00000161513.11	FDXR	protein_coding	FDXR	ferredoxin reductase	ref|NM_004110|ref|NM_001258012|ref|NM_001258013|ref|NM_001258014	Homo sapiens ferredoxin reductase (FDXR), transcript variant 2, mRNA [NM_004110]
306	136	0	A_33_P3417820	NM_024313	1.20872	9.53243	5.12182	0.000114181	0.00469032	1.16008	ENSG00000273899.4	NOL12	protein_coding	NOL12	nucleolar protein 12	ref|NM_024313|ens|ENST00000611699|ens|ENST00000493862|ens|ENST00000438329	Homo sapiens nucleolar protein 12 (NOL12), mRNA [NM_024313]
17	148	0	A_23_P106405	NM_002487	1.30233	10.3365	5.76825	3.30423e-05	0.00169838	2.40333	ENSG00000182636.5	NDN	protein_coding	NDN	necdin, melanoma antigen (MAGE) family member	ref|NM_002487|ens|ENST00000331837|gb|U35139|gb|AK129654	Homo sapiens necdin, melanoma antigen (MAGE) family member (NDN), mRNA [NM_002487]
82	34	0	A_23_P62901	NM_006763	1.31231	11.2614	5.70994	3.68697e-05	0.00183853	2.29339	ENSG00000159388.5	BTG2	protein_coding	BTG2	BTG family, member 2	ref|NM_006763|ens|ENST00000475157|ens|ENST00000290551|gb|U72649	Homo sapiens BTG family, member 2 (BTG2), mRNA [NM_006763]
224	89	0	A_23_P154605	NM_018837	1.34981	6.26058	6.14208	1.65443e-05	0.000987043	3.0972	ENSG00000196562.14	SULF2	protein_coding	SULF2	sulfatase 2	ref|NM_018837|ref|NM_001161841|ref|NM_198596|ens|ENST00000467815	Homo sapiens sulfatase 2 (SULF2), transcript variant 1, mRNA [NM_018837]
113	126	0	A_23_P407112	NM_145263	1.36343	6.04669	5.39503	6.71631e-05	0.00297865	1.69191	ENSG00000163071.10	SPATA18	protein_coding	SPATA18	spermatogenesis associated 18	ref|NM_145263|ref|NM_001297608|ref|NR_123728|ens|ENST00000295213	Homo sapiens spermatogenesis associated 18 (SPATA18), transcript variant 1, mRNA [NM_145263]
14	122	0	A_23_P113283	NM_022470	1.36393	5.7542	6.43663	9.72262e-06	0.000636927	3.63017	ENSG00000172667.10	ZMAT3	protein_coding	ZMAT3	zinc finger, matrin-type 3	ref|NM_022470|ref|NM_152240|ens|ENST00000432729|ens|ENST00000311417	Homo sapiens zinc finger, matrin-type 3 (ZMAT3), transcript variant 1, mRNA [NM_022470]
117	119	0	A_23_P91076	NM_032824	1.42626	8.10448	7.20041	2.5893e-06	0.000209295	4.95433	ENSG00000153214.9	TMEM87B	protein_coding	TMEM87B	transmembrane protein 87B	ref|NM_032824|ens|ENST00000283206|ref|XM_006712807|ref|XM_005263827	Homo sapiens transmembrane protein 87B (TMEM87B), mRNA [NM_032824]
95	30	0	A_23_P151895	NM_003613	1.48761	2.74443	4.84507	0.000197266	0.00757548	0.61278	ENSG00000138615.5	CILP	protein_coding	CILP	cartilage intermediate layer protein, nucleotide pyrophosphohydrolase	ref|NM_003613|gb|AF035408|gb|BC035776|gb|AK225652	Homo sapiens cartilage intermediate layer protein, nucleotide pyrophosphohydrolase (CILP), mRNA [NM_003613]
265	45	0	A_33_P3315288	NM_175078	1.66333	2.81064	5.7143	3.65683e-05	0.00183262	2.30163	ENSG00000189182.9	KRT77	protein_coding	KRT77	keratin 77, type II	ref|NM_175078|ens|ENST00000341809|ref|XM_005268853|gb|AJ564104	Homo sapiens keratin 77, type II (KRT77), mRNA [NM_175078]
262	2	0	A_24_P89457	NM_078467	1.76958	11.8292	9.21245	1.13791e-07	2.29554e-05	8.05424	ENSG00000124762.13	CDKN1A	protein_coding	CDKN1A	cyclin-dependent kinase inhibitor 1A (p21, Cip1)	ref|NM_078467|ref|NM_001291549|ref|NM_001220778|ref|NM_001220777	Homo sapiens cyclin-dependent kinase inhibitor 1A (p21, Cip1) (CDKN1A), transcript variant 2, mRNA [NM_078467]
